# Supplementary material for: Identification of NAD-RNA species and ADPR-RNA decapping in Archaea
Source: Nat Commun. 2023 Nov 21;14:7597. doi: 10.1038/s41467-023-43377-x (PMC10663502; doi:10.1038/s41467-023-43377-x)
Supplement: Supplementary file 4 — Supplementary Dataset 1 [file 41467_2023_43377_MOESM4_ESM.xlsx]

## Sheet: Sheet1
Supplementary Data 1: NAD-RNAs identified by NAD captureSeq in S. acidocaldarius. DESeq2 was used to determine enriched transcripts (p-adjusted value < 0.1 and log2(Fold Change) ≥ 1) in samples treated with an ADP-ribosyl cyclase from Aplysia california (ADPRC+) versus non-treated samples (ADPRC-). Base mean: normalized mapped reads. log2FC: Log2 fold change (sample vs. negative control). P-value…
Old_locus	Gene	baseMean	log2FC	p-value	NAD-TSS	pTSS	Gene Product
Saci_0004	SACI_RS00020	3.55367	3.63538	0.000439501	2600	2594	hypothetical protein
Saci_0041	SACI_RS00180	7.65787	4.02842	1.99112e-06	27937	27937	thioredoxin
Saci_0049	SACI_RS00220	4.21568	4.28738	8.6124e-06	34240	34240	hypothetical protein
Saci_0058	SACI_RS00260	3.49669	3.22507	0.000727423	43816	43815	peroxiredoxin
Saci_0074	SACI_RS00340	11.2569	2.40436	0.000211509	56895	56895	DNA polymerase II
Saci_0114	SACI_RS00545	4.77556	3.19842	0.000173428	85740	85512	sulfate ABC transporter permease
Saci_0133	SACI_RS00630	15.9236	1.43545	0.0007377	103892	103892	TrmB family transcriptional regulator
Saci_0191	SACI_RS00920	5.14765	2.46297	0.0010957	154731	154731	hypothetical protein
Saci_0233	SACI_RS01135	5.09509	2.52906	0.000507042	194843	194843	DUF340 domain-containing protein
Saci_0315	SACI_RS01540	74.2838	1.29556	6.38589e-07	269263	269263	electron transfer flavoprotein subunit alpha
Saci_0320	SACI_RS01565	51.7127	1.64064	0.000264527	275186	275184	formate dehydrogenase subunit alpha
Saci_0337	SACI_RS01650	19.4383	2.40084	4.0807e-05	288277	288277	hypothetical protein
Saci_0432	SACI_RS02100	50.8741	1.564	1.17548e-05	369783	369783	APC family permease
Saci_0443	SACI_RS02145	1.96199	2.93371	0.00335412	378295	378312	adenylate kinase
Saci_0472	SACI_RS02275	18.0616	2.48562	8.86897e-05	395667	395667	ATP-binding protein
Saci_0521	SACI_RS02500	64.3654	3.74338	2.71762e-09	430553	430553	tRNA-Met
Saci_0540	SACI_RS02580	220.095	2.47449	1.27453e-05	442196	442196	tRNA-Gln
Saci_0648	SACI_RS03085	54.0405	3.37767	2.65283e-07	515199	515199	tRNA-Met
Saci_0649	SACI_RS03090	134.268	5.74935	1.78767e-19	515783	515783	tRNA-Val
Saci_0661	SACI_RS03150	8.23065	2.30444	6.44046e-06	524236	524236	DNA-directed RNA polymerase subunit G
Saci_0688	SACI_RS03270	11.6784	1.44915	0.00297631	545746	545746	30S ribosomal protein S12
Saci_0709	SACI_RS03375	11.902	1.61593	0.000581606	567210	567209	adenylosuccinate synthetase
Saci_0732	SACI_RS03495	9.37149	2.9088	1.406e-05	587998	587998	DUF1743 domain-containing protein
Saci_0742	SACI_RS03545	4.91145	4.52342	0.000113143	594799	594758	hypothetical protein
Saci_0759	SACI_RS03630	7.55482	3.77658	2.91487e-06	607117	607142	hypothetical protein
Saci_0760	SACI_RS03635	679.615	4.05143	2.06111e-13	607226	607226	tRNA-Lys
Saci_0762	SACI_RS03650	359.097	3.37549	4.08479e-08	608753	608753	tRNA-Lys
Saci_0791	SACI_RS03785	12.7364	1.02811	0.00484424	634040	634040	glutaredoxin
Saci_0819	SACI_RS03920	3.97798	3.77199	0.00012699	658023	658023	GTP cyclohydrolase IIa
Saci_0866	tfb	107.261	1.87165	2.80591e-06	693632	693630	transcription initiation factor IIB
Saci_0874	SACI_RS04175	7.23197	5.1378	1.3863e-07	701284	701284	TRASH domain-containing protein
Saci_0898	SACI_RS04290	13.3911	2.95019	4.4188e-08	720624	720617	hypothetical protein
Saci_0973	SACI_RS04650	9.18682	1.58715	0.000531357	777921	779879	molybdopterin molybdenumtransferase MoeA
Saci_0984	SACI_RS04700	2.32114	3.92745	0.000265614	787605	787605	hypothetical protein
Saci_1000	SACI_RS04775	770.47	4.14392	2.91427e-05	799282	799282	tRNA-Leu
Saci_1052	SACI_RS05025	5.4621	3.38189	1.13052e-05	853961	853961	GYD domain-containing protein
Saci_1166	SACI_RS05555	6.9814	1.65571	0.00353981	981954	981954	ABC transporter ATP-binding protein
Saci_1180	SACI_RS05625	9.1712	5.99847	9.3991e-08	994939	994939	MarR family transcriptional regulator
Saci_1291	SACI_RS06170	97.6491	4.11685	1.45566e-12	1096639	1096639	tRNA-Pro
Saci_1319	SACI_RS06295	1.95972	3.06209	0.00376017	1123258	1123267	hypothetical protein
Saci_1348	SACI_RS06445	16.5876	1.65576	0.000163231	1149000	1149000	30S ribosomal protein S30e
Saci_1362	SACI_RS06515	32.1116	1.37469	0.00109973	1165181	1165184	hydroxymethylglutaryl-CoA synthase
Saci_1391	SACI_RS06655	4.18679	2.15334	0.00296949	1188389	1188250	ribbon-helix-helix protein%2C CopG family
Saci_1400	SACI_RS06695	13.2895	2.33695	2.28884e-08	1193280	1193280	hypothetical protein
Saci_1414	SACI_RS06765	6.5733	1.77697	0.00172078	1207199	1207199	UbiD family decarboxylase
Saci_1416	SACI_RS06775	54.1904	1.04238	0.00458611	1208458	1208458	Cell division protein B2
Saci_1443	SACI_RS06895	8.24073	3.20273	5.37438e-06	1233259	1233258	hypothetical protein
Saci_1451	SACI_RS06925	170.787	2.19385	2.68115e-05	1240470	1240470	tRNA-Gln
Saci_1469	SACI_RS07015	10.531	2.40484	8.35783e-05	1251258	1251259	30S ribosomal protein S19e
Saci_1554	SACI_RS07405	65.0346	1.22288	0.000925403	1328010	1328010	30S ribosomal protein S26e
Saci_1568	SACI_RS07475	59.8303	1.96457	6.34027e-06	1339844	1339844	adenosylmethionine decarboxylase
Saci_1603	SACI_RS07650	128.427	3.7232	4.61169e-21	1365668	1365668	tRNA(Phe) 7-((3-amino-3-carboxypropyl)-4-demethylwyosine(37)-N(4))-methyltransferase
Saci_1657	SACI_RS07905	8.47932	1.68821	0.000441534	1413138	1413138	ATP-dependent helicase
Saci_1661	SACI_RS07925	7.14663	1.95159	0.00204555	1416600	1416600	carboxypeptidase M32
Saci_1670	SACI_RS07970	4.04157	3.05393	0.000881975	1428733	1428733	transcriptional regulator
Saci_1686	SACI_RS08050	3.91589	3.05138	0.00177507	1444995	1444995	hypothetical protein
Saci_1802	SACI_RS08630	9.91897	1.80883	0.00169799	1570218	1570218	4Fe-4S dicluster domain-containing protein
Saci_1825	SACI_RS08750	30.173	4.8819	3.24291e-14	1591471	1591471	DUF4382 domain-containing protein
Saci_1922	SACI_RS09260	3.03799	2.94341	0.000775959	1731687	1731687	glycosyltransferase family 1 protein
Saci_1924	SACI_RS09270	1.4671	3.75174	0.00046166	1734303	1734303	hypothetical protein
Saci_1950	SACI_RS09420	6.70316	4.52891	8.63363e-06	1764372	1764372	hypothetical protein
Saci_1984	SACI_RS09595	85.5745	2.34967	6.20509e-08	1799426	1799426	AbrB/MazE/SpoVT family DNA-binding domain-containing protein
Saci_2089	SACI_RS10090	16.0184	2.4544	0.000185922	1907723	1907723	quinol oxidase subunit 2
Saci_2167	SACI_RS10480	24.0652	4.3597	1.073e-12	2000715	2000715	DNA-directed RNA polymerase sigma-70 factor
Saci_2301	SACI_RS11135	17.4173	1.74221	0.00265033	2148836	2148836	tricorn protease
Saci_2329	SACI_RS11270	8.58321	5.39772	7.58693e-09	2176672	2176672	hypothetical protein
	Sac_sR105	8660.12	5.55151	4.76579e-29	308043	308043
	Sac_6_K-turnmRNA	6332.97	5.36263	1.09912e-23	109667	109661
	Sac_sR3	2290.49	6.36001	1.47077e-32	1117685	1117685
	Sac_sR109	1328.95	2.35204	1.5031e-05	450909	450909
	Sac_sR13	672.873	4.89045	2.05101e-14	345704	345704
	Sac_sR15	631.491	5.60445	3.93118e-27	1400391	1400415
	Sac_62_antisenseRNA	578.096	6.76227	1.76395e-22	1268329	1268329
	Sac_sR104	489.632	4.0132	5.86187e-09	179593	179593
	Sac_sR120	484.761	1.7067	0.00464625	1046529	1046529
	Sac_50_K-turnsRNA	359.666	2.90816	2.62482e-11	1043139	1043139
	Sac_sR108	274.07	2.57815	9.52684e-06	371690	371690
	Sac_44_antisenseRNA	271.568	3.54377	5.40832e-10	782565	782565
	Sac_sR127	98.5637	4.77082	1.95461e-15	1165288	1165288
	Sac_sR4	70.1492	1.41441	0.00167727	2217168	2217166
	Sac_17_antisenseRNA	10.2894	3.30971	3.47162e-05	395697	395697
	Sac_sR131	6.74855	2.62458	0.000337049	2179429	2179422
	SACI_RS05145	6.11429	2.38513	0.00220718	878946	878946
		Genes	%
	Same TSS	63	75.9036
	Different TSS	20	24.0964
