# Supplementary material for: Identification of NAD-RNA species and ADPR-RNA decapping in Archaea
Source: Nat Commun. 2023 Nov 21;14:7597. doi: 10.1038/s41467-023-43377-x (PMC10663502; doi:10.1038/s41467-023-43377-x)
Supplement: Supplementary file 5 — Supplementary Dataset 2 [file 41467_2023_43377_MOESM5_ESM.xlsx]

## Sheet: SuppTable2-Hvolc-DESeq2
Old	Supplementary Data 2: NAD-RNAs identified by NAD captureSeq in H. volcanii. DESeq2 was used to determine enriched transcripts (p-adjusted value < 0.1 and log2(Fold Change) ≥ 1) in samples treated with an ADP-ribosyl cyclase from Aplysia california (ADPRC+) versus non-treated samples (ADPRC-).Base mean: normalized mapped reads. Log2FC: Log2 fold change (sample vs. negative control). P-value: Stati…
HVO_3029
HVO_2311
HVO_2312
HVO_2242	Gene	baseMean	log2FoldChange	lfcSE	stat	pvalue	padj	NAD TSS	dRNA-seq TSS	Product	Strand	Obs	Replicon
HVO_2037	HVO_RS08095	14057.8	3.74297	0.203755	18.37	2.28458e-75	4.93469e-72	633681	633681	tRNA-met	fwd	tRNA	NC_013967			Type	Name	RefSeq	INSDC	Size (Mb)	GC%	Protein	rRNA	tRNA	Other RNA	Gene	Pseudogene
HVO_C0028	HVO_RS15825	673.74	3.26642	0.283248	11.532	9.1019e-31	4.91503e-28	2179684	2179684	glutamyl-tRNA reductase	rev	Short 5' UTR	NC_013967			Chr	-	NC_013967.1	CP001956.1	2.85	66.6	2881	6	53	2	3000	58
HVO_0329	HVO_RS15830	635.777	4.26679	0.290396	14.693	7.14728e-49	7.71906e-46	2179684	2179684	uroporphyrin-III C-methyltransferase	rev	Internal NAD TSS / 5´ UTR to downstream gene	NC_013967			Plsm	pHV1	NC_013968.1	CP001957.1	0.09	55.5	69	-	-	-	77	8
HVO_0060	HVO_RS15480	278.941	1.21601	0.259053	4.69406	2.67836e-06	8.26464e-05	2102325	2102325	translation initiation factor IF-2 subunit beta	rev	Matches ATG	NC_013967			Plsm	pHV2	NC_013965.1	CP001954.1	0.01	56.1	6	-	-	-	6	-
HVO_0859	HVO_RS14495	254.36	2.83001	0.238364	11.8726	1.64244e-32	1.18255e-29	882395	882395	SHOCT domain-containing protein	rev	Internal NAD TSS	NC_013967			Plsm	pHV3	NC_013964.1	CP001953.1	0.44	65.6	360	-	-	-	368	8
HVO_0730	HVO_RS19400	240.591	2.2219	0.257406	8.63188	6.03528e-18	1.30362e-15	18907	18907	hypothetical protein	fwd	Short 5' UTR	NC_013968			Plsm	pHV4	NC_013966.1	CP001955.1	0.64	61.7	565	-	-	-	590	25
HVO_2931	HVO_RS06285	219.858	1.08548	0.240722	4.50928	6.50491e-06	0.000164896	298435	298435	branched-chain amino acid transaminase	fwd	Matches ATG	NC_013967
HVO_2341	HVO_RS04990	196.26	3.10313	0.279472	11.1036	1.20553e-28	4.33993e-26	59975	59976	ABC transporter permease	rev	Internal NAD TSS	NC_013967
HVO_2941	HVO_RS08815	192.976	1.96386	0.247358	7.93933	2.03271e-15	2.9271e-13	774632	774632	ABC transporter ATP-binding protein	fwd	Short 5' UTR	NC_013967
	HVO_RS08205	189.758	1.0923	0.249637	4.37555	1.21127e-05	0.000275404	653354	653354	helix-turn-helix transcriptional regulator	fwd	Matches ATG	NC_013967
HVO_0733	HVO_RS18880	188.391	1.35157	0.274519	4.92342	8.50447e-07	3.06161e-05	2762935	2762935	hypothetical protein	rev	Matches ATG	NC_013967
HVO_1273A	HVO_RS15970	185.325	3.28822	0.289977	11.3396	8.35253e-30	3.60829e-27	2207250	2207082	TetR/AcrR family transcriptional regulator	fwd	Internal NAD TSS	NC_013967
HVO_1117	HVO_RS18925	179.62	1.52317	0.259594	5.86748	4.42465e-09	2.73064e-07	2772709	2772690	nonhistone chromosomal protein	rev	Short 5' UTR	NC_013967
HVO_2942	H17	176.156	5.37695	0.359058	14.9752	1.06726e-50	1.0139e-48	2583221	2583221	upstream l7ae (HVO_RS17925)
HVO_1478	HVO_RS08220	173.042	1.27061	0.247819	5.12715	2.94158e-07	1.19883e-05	655009	655009	transcription initiation factor IIB	fwd	Short 5' UTR	NC_013967
HVO_0911	HVO_RS10825	157.21	1.51054	0.26996	5.59542	2.20089e-08	1.21895e-06	1163765	1163765	hypothetical protein	fwd	Matches ATG	NC_013967
HVO_2300	HVO_RS10070	147.654	2.18984	0.299111	7.32116	2.4583e-13	3.05241e-11	1019803	1019803	DNA-binding protein	fwd	Matches ATG	NC_013967
HVO_0962	HVO_RS18930	134.483	1.66434	0.327515	5.08173	3.74009e-07	1.49604e-05	2772923	2772923	hypothetical protein	fwd	Short 5' UTR	NC_013967
HVO_1000	HVO_RS11835	133.837	1.22084	0.287983	4.23927	2.24248e-05	0.00049426	1348390	1348390	transcription initiation factor IIB	fwd	Short 5' UTR	NC_013967
HVO_1201	HVO_RS09065	129.152	1.7465	0.318595	5.48188	4.20824e-08	2.16424e-06	827150	827150	GTP-binding protein	fwd	Matches ATG	NC_013967
HVO_2723	HVO_RS15770	127.516	1.26428	0.246487	5.12919	2.90998e-07	1.19883e-05	2169418	2169418	translation initiation factor IF-5A	rev	Matches ATG	NC_013967
HVO_1691	HVO_RS09305	125.976	2.55982	0.316649	8.08411	6.26219e-16	1.12719e-13	869824	869824	helix-turn-helix domain-containing protein	fwd	Short 5' UTR	NC_013967
HVO_C0042	HVO_RS09490	119.964	1.24901	0.25143	4.96762	6.77784e-07	2.56844e-05	911459	911459	acetyl-CoA synthetase	rev	Short 5' UTR	NC_013967
HVO_0865	HVO_RS10475	119.496	1.05256	0.293368	3.58785	0.000333421	0.00496682	1092235	1092188	PAS domain S-box protein	fwd	Short 5' UTR	NC_013967
HVO_2652	HVO_RS17855	104.899	3.07852	0.346372	8.88792	6.22657e-19	1.49438e-16	2568180	2568180	snRNP-like protein	rev	Matches ATG	NC_013967
x	HVO_RS12830	102.74	1.25137	0.305006	4.10277	4.08234e-05	0.000839797	1548111	1548111	photosystem reaction center subunit H	rev	Matches ATG	NC_013967
HVO_0677	HVO_RS19450	93.7532	1.13312	0.27889	4.06298	4.84495e-05	0.00096899	41020	41020	helicase	fwd	Internal NAD TSS	NC_013968
HVO_1120	HVO_RS08850	85.3953	3.37493	0.372718	9.05492	1.3667e-19	3.6901e-17	781387	781387	FkbM family methyltransferase	fwd	Short 5' UTR	NC_013967
HVO_A0035	HVO_RS17505	79.413	2.42778	0.436452	5.56253	2.65889e-08	1.4358e-06	2501765	2501765	lipopolysaccharide biosynthesis protein	rev	Short 5' UTR	NC_013967
HVO_2697	HVO_RS20275	75.9322	1.54132	0.330701	4.66076	3.1504e-06	9.32174e-05	2210986	2210986	hypothetical protein	fwd	Internal NAD TSS	NC_013967
HVO_0943	HVO_RS07955	74.2885	1.20717	0.30077	4.01359	5.98026e-05	0.0011743	605702	605702	aspartate--tRNA(Asn) ligase	rev	Matches ATG	NC_013967
HVO_1523A	HVO_RS10080	73.2959	1.26667	0.354196	3.57619	0.000348642	0.00502044	1021329	1021329	rSAM-partnered protein	fwd	Matches ATG	NC_013967
HVO_2690	HVO_RS19740	71.6368	2.21391	0.333047	6.64746	2.98201e-11	2.47737e-09	32754	32754	cell division protein	rev	Internal NAD TSS	NC_013966
HVO_2753	HVO_RS17725	70.7098	1.39599	0.305381	4.57132	4.84662e-06	0.000130859	2544015	2544015	DNA primase small subunit PriS	fwd	Short 5' UTR	NC_013967
HVO_0389	HVO_RS09215	69.2337	1.19944	0.347842	3.44822	0.000564297	0.00747781	855542	855542	hypothetical protein	fwd	Short 5' UTR	NC_013967
HVO_2172	HVO_RS20155	67.5953	1.39815	0.302104	4.62802	3.69175e-06	0.000106322	1387583	1387888	glycosyltransferase	rev	Internal NAD TSS	NC_013967
HVO_2364	HVO_RS17690	67.2454	1.159	0.311704	3.71827	0.000200595	0.00328246	2537518	2537501	Gfo/Idh/MocA family oxidoreductase	rev	Matches ATG	NC_013967
HVO_1207	HVO_RS18005	67.2325	2.31806	0.326686	7.09567	1.28724e-12	1.32402e-10	2593284	2593284	DUF1610 domain-containing protein	rev	Matches ATG	NC_013967
HVO_1016	HVO_RS06575	64.9993	1.22694	0.34798	3.52589	0.00042207	0.00584404	345441	345441	hypothetical protein	rev	Matches ATG	NC_013967
HVO_2194	HVO_RS15150	63.3516	1.69527	0.337531	5.02255	5.09889e-07	1.96671e-05	2042686	2042686	DUF4129 domain-containing protein	fwd	Short 5' UTR	NC_013967
HVO_0388	HVO_RS16080	60.0777	1.23364	0.366339	3.36747	0.000758617	0.00969593	2229141	2229140	KaiC domain-containing protein	fwd	Short 5' UTR	NC_013967
HVO_0738	HVO_RS10500	59.4944	1.33044	0.322386	4.12685	3.67766e-05	0.0007788	1098590	1098590	response regulator	rev	Matches ATG	NC_013967
HVO_0701	HVO_RS09575	59.2542	2.28675	0.367493	6.22257	4.89066e-10	3.52127e-08	924837	924837	Mov34-MPN-PAD-1 superfamily protein	rev	Matches ATG	NC_013967
HVO_2067	HVO_RS15255	58.3779	2.76682	0.458961	6.02844	1.65551e-09	1.15352e-07	2062859	2062859	NAD-dependent protein deacylase	fwd	Matches ATG	NC_013967
HVO_2702	HVO_RS06570	56.5509	1.18793	0.351233	3.38217	0.000719154	0.00924626	345018	345018	VacB/RNase II family 3'-5' exoribonuclease	rev	Matches ATG	NC_013967
HVO_2790	HVO_RS08240	56.2359	2.21718	0.390524	5.67745	1.3672e-08	7.98152e-07	659073	659073	hypothetical protein	rev	Matches ATG	NC_013967
HVO_1526	HVO_RS08070	55.7093	1.37427	0.337327	4.07401	4.6211e-05	0.000932858	629469	629469	50S ribosomal protein L44e	rev	Short 5' UTR	NC_013967
HVO_0437	HVO_RS14635	51.6564	1.30922	0.341783	3.83054	0.00012786	0.00222725	1916030	1916030	TetR/AcrR family transcriptional regulator	rev	Short 5' UTR	NC_013967
HVO_1034	HVO_RS17750	49.3049	1.37767	0.33727	4.08476	4.41225e-05	0.0008991	2549713	2549713	alpha/beta hydrolase	fwd	Matches ATG	NC_013967
HVO_1695	HVO_RS18190	48.3312	1.84662	0.415965	4.43936	9.02277e-06	0.000224014	2623372	2623372	Mrp/NBP35 family ATP-binding protein	fwd	Matches ATG	NC_013967
HVO_2506	HVO_RS20165	45.1478	2.98341	0.430783	6.92555	4.34298e-12	3.90868e-10	1391961	1391961	hypothetical protein	fwd	Internal NAD TSS	NC_013967
HVO_0595	HVO_RS06800	44.1196	1.80129	0.411354	4.37892	1.19271e-05	0.000274069	391260	391260	preprotein translocase subunit Sec61beta	rev	Matches ATG	NC_013967
HVO_0586	HVO_RS09665	43.4542	1.57181	0.393188	3.99762	6.3983e-05	0.00123396	945212	945212	type II/IV secretion system ATPase subunit	rev	Short 5' UTR	NC_013967
HVO_A0346	HVO_RS12850	41.6805	2.05668	0.387298	5.31031	1.09436e-07	5.49726e-06	1553684	1553684	hypothetical protein	rev	Matches ATG	NC_013967
	HVO_RS16790	41.1855	2.07422	0.398643	5.2032	1.95882e-07	8.63482e-06	2373072	2373072	NUDIX domain-containing protein	rev	Matches ATG	NC_013967
HVO_A0380	HVO_RS07560	40.5813	1.32139	0.368836	3.5826	0.000340188	0.00499314	527070	527070	AAA family ATPase	fwd	Matches ATG	NC_013967
HVO_0405	HVO_RS07520	39.9543	3.17396	0.452512	7.01409	2.31443e-12	2.27235e-10	519895	519895	HAD family hydrolase	fwd	Short 5' UTR	NC_013967
HVO_2649	HVO_RS03405	38.986	1.4976	0.424561	3.52742	0.000419631	0.00584404	357744	357744	tyrosine-type recombinase/integrase	fwd	Short 5' UTR	NC_013966
HVO_A0064	H95	38.5829	3.52915	0.522958	6.74844	1.49442e-11	7.09849e-10	797447	797447	upstream phosphoserine phosphatase (HVO_RS08920)
HVO_A0601	HVO_RS03545	37.5423	1.86195	0.400717	4.64654	3.37542e-06	9.85258e-05	392728	392728	peptide ABC transporter substrate-binding protein	fwd	Internal NAD TSS	NC_013966
HVO_2829	HVO_RS20115	36.7332	1.48509	0.37981	3.91009	9.22604e-05	0.00168883	361088	361088	hypothetical protein	fwd	Matches ATG	NC_013967
HVO_1090	HVO_RS17490	33.3195	1.6489	0.430926	3.82641	0.000130028	0.00224689	2497635	2497635	hypothetical protein	rev	Short 5' UTR	NC_013967
HVO_1302	HVO_RS02165	33.2692	2.3875	0.433543	5.50695	3.6511e-08	1.92351e-06	56898	56874	AAA family ATPase	rev	Short 5' UTR	NC_013966
HVO_A0384	HVO_RS04545	33.1445	2.25164	0.488616	4.60821	4.06151e-06	0.000112473	604910	604910	nitrous oxide reductase accessory protein NosL	rev	Short 5' UTR	NC_013966
HVO_A0429A	HVO_RS18380	31.7701	2.61892	0.508582	5.14946	2.61239e-07	1.10642e-05	2664349	2664349	site-specific integrase	rev	Short 5' UTR	NC_013967
HVO_2097	HVO_RS09935	29.7551	2.17493	0.572132	3.80145	0.000143852	0.00242751	996959	996959	transcription factor	fwd	Matches ATG	NC_013967
HVO_1424	HVO_RS10970	28.721	1.65061	0.456589	3.61508	0.00030025	0.00453639	1187788	1187788	DNA polymerase IV	rev	Matches ATG	NC_013967
HVO_B0114	HVO_RS03565	24.6196	2.4013	0.508109	4.72595	2.29043e-06	7.27548e-05	397039	397061	ABC transporter ATP-binding protein	fwd	Internal NAD TSS	NC_013966
HVO_A0306	HVO_RS20020	24.3145	2.05834	0.49865	4.12783	3.66202e-05	0.0007788	436315	436315	dipeptide epimerase	rev	Internal NAD TSS	NC_013966
HVO_2769	HVO_RS14785	24.0959	2.49804	0.53054	4.70849	2.49556e-06	7.81218e-05	1961681	1961681	MFS transporter	fwd	Short 5' UTR	NC_013967
HVO_0200	HVO_RS20140	23.5932	1.94864	0.511092	3.8127	0.000137455	0.00235638	1297044	1297044	hypothetical protein	fwd	Matches ATG	NC_013967
HVO_A0472	HVO_RS00550	19.5027	1.99484	0.540988	3.68741	0.000226548	0.00357185	127510	127510	IclR family transcriptional regulator	fwd	Matches ATG	NC_013964
HVO_A0011	HVO_RS03225	18.9923	2.67362	0.592432	4.51296	6.3929e-06	0.000164389	321992	320720	aspartate aminotransferase family protein	fwd	Internal NAD TSS	NC_013966
HVO_0064	HVO_RS18085	18.7755	1.96074	0.541531	3.62074	0.000293759	0.00450013	2610684	2610684	hypothetical protein	fwd	Short 5' UTR	NC_013967
HVO_A0276	HVO_RS05675	18.1408	2.2661	0.57592	3.93474	8.32867e-05	0.00155772	180515	180515	helix-turn-helix transcriptional regulator	rev	Short 5' UTR	NC_013967
HVO_B0096	HVO_RS03945	17.138	2.05165	0.572521	3.58354	0.000338972	0.00499314	479971	479971	FAD-dependent oxidoreductase	rev	Matches ATG	NC_013966
HVO_A0570	HVO_RS01915	15.8378	2.09969	0.595822	3.52403	0.000425033	0.00584758	12521	12521	helix-turn-helix domain-containing protein	rev	Short 5' UTR	NC_013966
HVO_0830	HVO_RS05005	15.5276	1.99865	0.576478	3.467	0.000526302	0.00701737	63622	63622	DNA-binding protein	fwd	Matches ATG	NC_013967
HVO_0718	HVO_RS03070	15.5017	2.35989	0.610246	3.86711	0.000110131	0.00198236	282270	282270	carbohydrate kinase	rev	Short 5' UTR	NC_013966
	HVO_RS00465	14.9159	3.01767	0.680863	4.43212	9.33112e-06	0.000226463	108487	108487	NAD(P)-dependent oxidoreductase	rev	Matches ATG	NC_013964
	HVO_RS04400	14.7607	2.3306	0.637059	3.65838	0.000253819	0.00394424	575190	575190	amidohydrolase family protein	rev	Internal NAD TSS	NC_013966
	HVO_RS08685	14.456	2.6367	0.679185	3.88215	0.000103537	0.00187933	749624	749624	cobalamin B12-binding domain-containing protein	fwd	Matches ATG	NC_013967
	HVO_RS08150	14.4319	2.50411	0.703165	3.5612	0.000369162	0.00528072	644714	644714	preprotein translocase subunit SecE	fwd	Short 5' UTR	NC_013967
	H134	8.08454	4.1648	1.09	3.82093	0.000132947	0.00252599	97749	97749	upstream hypothetical (HVO_RS05170)
	H44	7.15352	6.60703	1.38674	4.76443	1.89391e-06	5.99737e-05	2068234	2068235	upstream hypothetical (HVO_RS15285)
	H100	6.83207	4.70276	1.29615	3.62825	0.000285345	0.00451796	685527	685527	upstream hypothetical (HVO_RS08365)
						Genes	%
					Same TSS	75	87.2093
					Different TSS	11	12.7907
