# Supplementary material for: Identification of NAD-RNA species and ADPR-RNA decapping in Archaea
Source: Nat Commun. 2023 Nov 21;14:7597. doi: 10.1038/s41467-023-43377-x (PMC10663502; doi:10.1038/s41467-023-43377-x)
Supplement: Supplementary file 6 — Supplementary Dataset 3 [file 41467_2023_43377_MOESM6_ESM.xlsx]

## Sheet: Gene Abundance
Supplementary Data 3: Abundance comparison between the top 50 most represented RNAs in sRNA-seq and NAD captureSeq ADPRC+ libraries from S. acidocaldarius. NAD-capped genes are highlighted in blue.
Gene	sRNA-seq (% of reads)		Genes	ADPRC+ (% of reads)
Sac-sR10	19.399		SACI_RS06210	9.73045
Sac_64_5S rRNA	8.48436		SACI_RS06215	1.96523
rrf	8.45709		Sac_64_5S rRNA	0.671315
Sac-sR129	4.88839		rrf	0.671315
SACI_RS06795	4.28623		Sac-sR105	0.521945
SACI_RS06210	2.57006		Sac_6_K-turn mRNA	0.341256
Sac-sR118	2.20581		SACI_RS06035	0.341137
Sac-sR17	2.14957		Sac-sR2	0.341109
SACI_RS06300	2.13211		SACI_RS06030	0.338031
SACI_RS04745	2.0916		Sac_4_SRP RNA-4	0.200848
Sac-sR123	2.04699		ffs	0.200848
Sac-sR18	2.01423		Sac-sR3	0.153392
Sac_75_CRISPR Array 1	2.00104		Sac-sR15	0.0969833
Sac-sR125	2.00032		Sac-sR109	0.0732048
SACI_RS06455	1.99669		Sac_68_K-turn sRNA	0.0649121
Sac-sR5	1.94644		Sac-sR128	0.0565828
SACI_RS02630	1.89479		SACI_RS06560	0.0538521
SACI_RS06215	1.74288		Sac-sR13	0.0358923
Sac-sR103	1.70658		Sac-sR104	0.0321262
SACI_RS02085	1.69819		SACI_RS03635	0.0305135
Sac-sR6	1.68347		Sac_62_antisense RNA	0.0295147
Sac_10_H/ACA box sRNA	1.68238		Sac_50_K-turn sRNA	0.0294963
Sac-sR126	1.56524		Sac-sR120	0.0175384
Sac-sR116	1.5628		Sac_44_antisense RNA	0.0159715
SACI_RS04190	1.56147		SACI_RS03650	0.0150093
Sac-sR14	1.5124		Sac-sR108	0.0146703
Sac-sR21	1.48783		Sac_23_H/ACA box sRNA	0.0121596
Sac-sR9	1.48724		SACI_RS00300	0.0108217
Sac-sR8	1.40382		SACI_RS09780	0.0106202
SACI_RS11265	1.38866		SACI_RS11150	0.008815
Sac-sR105	1.37212		Sac_33_RNase P RNA	0.00843015
Sac-sR113	1.35445		rnpB	0.00843015
Sac_76_CRISPR Array 2	1.18685		SACI_RS11155	0.00806362
Sac-sR115	1.17696		SACI_RS06925	0.0080178
SACI_RS02650	1.11483		Sac_10_H/ACA box sRNA	0.00793533
Sac-sR107	1.09293		SACI_RS02600	0.00766044
SACI_RS04040	1.08908		Sac-sR103	0.00755964
Sac-sR109	1.08519		SACI_RS02580	0.00755048
SACI_RS03400	1.07012		tfb	0.00681742
Sac-sR112	1.06348		SACI_RS09365	0.00661583
SACI_RS03395	1.05314		SACI_RS03090	0.00642341
SACI_RS06460	0.923596		Sac-sR127	0.00640508
SACI_RS04195	0.907698		SACI_RS09360	0.0060752
Sac-sR13	0.870862		SACI_RS09425	0.00599273
SACI_RS04810	0.846909		SACI_RS03255	0.00595608
Sac-sR114	0.837453		Sac_18_sRNA	0.00580031
Sac-sR25	0.788081		Sac-sR23	0.00529633
SACI_RS04010	0.751777		Sac_82_K-turn mRNA	0.00529633
SACI_RS04180	0.735814		Sac-sR17	0.0051039
Sac-sR36	0.717763		Sac_46_sRNA_antisense RNA	0.00502144
			NAD-capped
