# Supplementary material for: Identification of NAD-RNA species and ADPR-RNA decapping in Archaea
Source: Nat Commun. 2023 Nov 21;14:7597. doi: 10.1038/s41467-023-43377-x (PMC10663502; doi:10.1038/s41467-023-43377-x)
Supplement: Supplementary file 7 — Supplementary Dataset 4 [file 41467_2023_43377_MOESM7_ESM.xlsx]

## Sheet: Sheet1
Supplementary Data 4: Transcription Start Sites identified for S. acidocaldarius using dRNA-seq. Replicon: Accession number of the genome used for analysis. Start/Stop: TSS position.
replicon	start	stop	strand	ID
NC_007181.1	99	99	+	ID=TSS_000001
NC_007181.1	101	101	+	ID=TSS_000002
NC_007181.1	103	103	+	ID=TSS_000003
NC_007181.1	506	506	+	ID=TSS_000004
NC_007181.1	545	545	+	ID=TSS_000005
NC_007181.1	562	562	+	ID=TSS_000006
NC_007181.1	673	673	+	ID=TSS_000007
NC_007181.1	759	759	+	ID=TSS_000008
NC_007181.1	1659	1659	+	ID=TSS_000009
NC_007181.1	1661	1661	+	ID=TSS_000010
NC_007181.1	1662	1662	+	ID=TSS_000011
NC_007181.1	1665	1665	+	ID=TSS_000012
NC_007181.1	1724	1724	+	ID=TSS_000013
NC_007181.1	1725	1725	+	ID=TSS_000014
NC_007181.1	1764	1764	+	ID=TSS_000015
NC_007181.1	1874	1874	+	ID=TSS_000016
NC_007181.1	1893	1893	+	ID=TSS_000017
NC_007181.1	1952	1952	+	ID=TSS_000018
NC_007181.1	2052	2052	+	ID=TSS_000019
NC_007181.1	2376	2376	+	ID=TSS_000020
NC_007181.1	2428	2428	+	ID=TSS_000021
NC_007181.1	2472	2472	+	ID=TSS_000022
NC_007181.1	2474	2474	+	ID=TSS_000023
NC_007181.1	2478	2478	+	ID=TSS_000024
NC_007181.1	2492	2492	+	ID=TSS_000025
NC_007181.1	2498	2498	+	ID=TSS_000026
NC_007181.1	2500	2500	+	ID=TSS_000027
NC_007181.1	2502	2502	+	ID=TSS_000028
NC_007181.1	2503	2503	+	ID=TSS_000029
NC_007181.1	2509	2509	+	ID=TSS_000030
NC_007181.1	2511	2511	+	ID=TSS_000031
NC_007181.1	2512	2512	+	ID=TSS_000032
NC_007181.1	2521	2521	+	ID=TSS_000033
NC_007181.1	2523	2523	+	ID=TSS_000034
NC_007181.1	2528	2528	+	ID=TSS_000035
NC_007181.1	2529	2529	+	ID=TSS_000036
NC_007181.1	2536	2536	+	ID=TSS_000037
NC_007181.1	2960	2960	+	ID=TSS_000038
NC_007181.1	3486	3486	+	ID=TSS_000039
NC_007181.1	3566	3566	+	ID=TSS_000040
NC_007181.1	3754	3754	+	ID=TSS_000041
NC_007181.1	4618	4618	+	ID=TSS_000042
NC_007181.1	5132	5132	+	ID=TSS_000043
NC_007181.1	6135	6135	+	ID=TSS_000044
NC_007181.1	6136	6136	+	ID=TSS_000045
NC_007181.1	6138	6138	+	ID=TSS_000046
NC_007181.1	6140	6140	+	ID=TSS_000047
NC_007181.1	6360	6360	+	ID=TSS_000048
NC_007181.1	6363	6363	+	ID=TSS_000049
NC_007181.1	6677	6677	+	ID=TSS_000050
NC_007181.1	6699	6699	+	ID=TSS_000051
NC_007181.1	6900	6900	+	ID=TSS_000052
NC_007181.1	7132	7132	+	ID=TSS_000053
NC_007181.1	7269	7269	+	ID=TSS_000054
NC_007181.1	7578	7578	+	ID=TSS_000055
NC_007181.1	7676	7676	+	ID=TSS_000056
NC_007181.1	7742	7742	+	ID=TSS_000057
NC_007181.1	8345	8345	+	ID=TSS_000058
NC_007181.1	8365	8365	+	ID=TSS_000059
NC_007181.1	8367	8367	+	ID=TSS_000060
NC_007181.1	8393	8393	+	ID=TSS_000061
NC_007181.1	8650	8650	+	ID=TSS_000062
NC_007181.1	9253	9253	+	ID=TSS_000063
NC_007181.1	9255	9255	+	ID=TSS_000064
NC_007181.1	9786	9786	+	ID=TSS_000065
NC_007181.1	9790	9790	+	ID=TSS_000066
NC_007181.1	10175	10175	+	ID=TSS_000067
NC_007181.1	10194	10194	+	ID=TSS_000068
NC_007181.1	10199	10199	+	ID=TSS_000069
NC_007181.1	10216	10216	+	ID=TSS_000070
NC_007181.1	10430	10430	+	ID=TSS_000071
NC_007181.1	10869	10869	+	ID=TSS_000072
NC_007181.1	11056	11056	+	ID=TSS_000073
NC_007181.1	11361	11361	+	ID=TSS_000074
NC_007181.1	11701	11701	+	ID=TSS_000075
NC_007181.1	11702	11702	+	ID=TSS_000076
NC_007181.1	12861	12861	+	ID=TSS_000077
NC_007181.1	12863	12863	+	ID=TSS_000078
NC_007181.1	12865	12865	+	ID=TSS_000079
NC_007181.1	12868	12868	+	ID=TSS_000080
NC_007181.1	13697	13697	+	ID=TSS_000081
NC_007181.1	13702	13702	+	ID=TSS_000082
NC_007181.1	14297	14297	+	ID=TSS_000083
NC_007181.1	14502	14502	+	ID=TSS_000084
NC_007181.1	14673	14673	+	ID=TSS_000085
NC_007181.1	15212	15212	+	ID=TSS_000086
NC_007181.1	15215	15215	+	ID=TSS_000087
NC_007181.1	15407	15407	+	ID=TSS_000088
NC_007181.1	15452	15452	+	ID=TSS_000089
NC_007181.1	15472	15472	+	ID=TSS_000090
NC_007181.1	15799	15799	+	ID=TSS_000091
NC_007181.1	16210	16210	+	ID=TSS_000092
NC_007181.1	16234	16234	+	ID=TSS_000093
NC_007181.1	16546	16546	+	ID=TSS_000094
NC_007181.1	16548	16548	+	ID=TSS_000095
NC_007181.1	16975	16975	+	ID=TSS_000096
NC_007181.1	17562	17562	+	ID=TSS_000097
NC_007181.1	17583	17583	+	ID=TSS_000098
NC_007181.1	18053	18053	+	ID=TSS_000099
NC_007181.1	18054	18054	+	ID=TSS_000100
NC_007181.1	18056	18056	+	ID=TSS_000101
NC_007181.1	18603	18603	+	ID=TSS_000102
NC_007181.1	19610	19610	+	ID=TSS_000103
NC_007181.1	19678	19678	+	ID=TSS_000104
NC_007181.1	19700	19700	+	ID=TSS_000105
NC_007181.1	21213	21213	+	ID=TSS_000106
NC_007181.1	21435	21435	+	ID=TSS_000107
NC_007181.1	21484	21484	+	ID=TSS_000108
NC_007181.1	21498	21498	+	ID=TSS_000109
NC_007181.1	21502	21502	+	ID=TSS_000110
NC_007181.1	21721	21721	+	ID=TSS_000111
NC_007181.1	21723	21723	+	ID=TSS_000112
NC_007181.1	21737	21737	+	ID=TSS_000113
NC_007181.1	21739	21739	+	ID=TSS_000114
NC_007181.1	21977	21977	+	ID=TSS_000115
NC_007181.1	22156	22156	+	ID=TSS_000116
NC_007181.1	22319	22319	+	ID=TSS_000117
NC_007181.1	22797	22797	+	ID=TSS_000118
NC_007181.1	22932	22932	+	ID=TSS_000119
NC_007181.1	22952	22952	+	ID=TSS_000120
NC_007181.1	22974	22974	+	ID=TSS_000121
NC_007181.1	23696	23696	+	ID=TSS_000122
NC_007181.1	24078	24078	+	ID=TSS_000123
NC_007181.1	24655	24655	+	ID=TSS_000124
NC_007181.1	25396	25396	+	ID=TSS_000125
NC_007181.1	25514	25514	+	ID=TSS_000126
NC_007181.1	26500	26500	+	ID=TSS_000127
NC_007181.1	27247	27247	+	ID=TSS_000128
NC_007181.1	27485	27485	+	ID=TSS_000129
NC_007181.1	27487	27487	+	ID=TSS_000130
NC_007181.1	27970	27970	+	ID=TSS_000131
NC_007181.1	27991	27991	+	ID=TSS_000132
NC_007181.1	28090	28090	+	ID=TSS_000133
NC_007181.1	28104	28104	+	ID=TSS_000134
NC_007181.1	29060	29060	+	ID=TSS_000135
NC_007181.1	29062	29062	+	ID=TSS_000136
NC_007181.1	29373	29373	+	ID=TSS_000137
NC_007181.1	29416	29416	+	ID=TSS_000138
NC_007181.1	29611	29611	+	ID=TSS_000139
NC_007181.1	29763	29763	+	ID=TSS_000140
NC_007181.1	29829	29829	+	ID=TSS_000141
NC_007181.1	30137	30137	+	ID=TSS_000142
NC_007181.1	30140	30140	+	ID=TSS_000143
NC_007181.1	30142	30142	+	ID=TSS_000144
NC_007181.1	30208	30208	+	ID=TSS_000145
NC_007181.1	30305	30305	+	ID=TSS_000146
NC_007181.1	30346	30346	+	ID=TSS_000147
NC_007181.1	30351	30351	+	ID=TSS_000148
NC_007181.1	30359	30359	+	ID=TSS_000149
NC_007181.1	30386	30386	+	ID=TSS_000150
NC_007181.1	30454	30454	+	ID=TSS_000151
NC_007181.1	30483	30483	+	ID=TSS_000152
NC_007181.1	30651	30651	+	ID=TSS_000153
NC_007181.1	30654	30654	+	ID=TSS_000154
NC_007181.1	30656	30656	+	ID=TSS_000155
NC_007181.1	30752	30752	+	ID=TSS_000156
NC_007181.1	30864	30864	+	ID=TSS_000157
NC_007181.1	32174	32174	+	ID=TSS_000158
NC_007181.1	32386	32386	+	ID=TSS_000159
NC_007181.1	32404	32404	+	ID=TSS_000160
NC_007181.1	32490	32490	+	ID=TSS_000161
NC_007181.1	33133	33133	+	ID=TSS_000162
NC_007181.1	33578	33578	+	ID=TSS_000163
NC_007181.1	33708	33708	+	ID=TSS_000164
NC_007181.1	34198	34198	+	ID=TSS_000165
NC_007181.1	34237	34237	+	ID=TSS_000166
NC_007181.1	34240	34240	+	ID=TSS_000167
NC_007181.1	34716	34716	+	ID=TSS_000168
NC_007181.1	34919	34919	+	ID=TSS_000169
NC_007181.1	37899	37899	+	ID=TSS_000170
NC_007181.1	37916	37916	+	ID=TSS_000171
NC_007181.1	39286	39286	+	ID=TSS_000172
NC_007181.1	40193	40193	+	ID=TSS_000173
NC_007181.1	40510	40510	+	ID=TSS_000174
NC_007181.1	41063	41063	+	ID=TSS_000175
NC_007181.1	41100	41100	+	ID=TSS_000176
NC_007181.1	41116	41116	+	ID=TSS_000177
NC_007181.1	43103	43103	+	ID=TSS_000178
NC_007181.1	43105	43105	+	ID=TSS_000179
NC_007181.1	43314	43314	+	ID=TSS_000180
NC_007181.1	43495	43495	+	ID=TSS_000181
NC_007181.1	43679	43679	+	ID=TSS_000182
NC_007181.1	43680	43680	+	ID=TSS_000183
NC_007181.1	43936	43936	+	ID=TSS_000184
NC_007181.1	44254	44254	+	ID=TSS_000185
NC_007181.1	44255	44255	+	ID=TSS_000186
NC_007181.1	44256	44256	+	ID=TSS_000187
NC_007181.1	44260	44260	+	ID=TSS_000188
NC_007181.1	44868	44868	+	ID=TSS_000189
NC_007181.1	45017	45017	+	ID=TSS_000190
NC_007181.1	45422	45422	+	ID=TSS_000191
NC_007181.1	45580	45580	+	ID=TSS_000192
NC_007181.1	45780	45780	+	ID=TSS_000193
NC_007181.1	45787	45787	+	ID=TSS_000194
NC_007181.1	46015	46015	+	ID=TSS_000195
NC_007181.1	46302	46302	+	ID=TSS_000196
NC_007181.1	46357	46357	+	ID=TSS_000197
NC_007181.1	46527	46527	+	ID=TSS_000198
NC_007181.1	47414	47414	+	ID=TSS_000199
NC_007181.1	48164	48164	+	ID=TSS_000200
NC_007181.1	48392	48392	+	ID=TSS_000201
NC_007181.1	48393	48393	+	ID=TSS_000202
NC_007181.1	48558	48558	+	ID=TSS_000203
NC_007181.1	48561	48561	+	ID=TSS_000204
NC_007181.1	48563	48563	+	ID=TSS_000205
NC_007181.1	48564	48564	+	ID=TSS_000206
NC_007181.1	48944	48944	+	ID=TSS_000207
NC_007181.1	49287	49287	+	ID=TSS_000208
NC_007181.1	49288	49288	+	ID=TSS_000209
NC_007181.1	49289	49289	+	ID=TSS_000210
NC_007181.1	49399	49399	+	ID=TSS_000211
NC_007181.1	50101	50101	+	ID=TSS_000212
NC_007181.1	50218	50218	+	ID=TSS_000213
NC_007181.1	50290	50290	+	ID=TSS_000214
NC_007181.1	50860	50860	+	ID=TSS_000215
NC_007181.1	50898	50898	+	ID=TSS_000216
NC_007181.1	51321	51321	+	ID=TSS_000217
NC_007181.1	51322	51322	+	ID=TSS_000218
NC_007181.1	51324	51324	+	ID=TSS_000219
NC_007181.1	51732	51732	+	ID=TSS_000220
NC_007181.1	51941	51941	+	ID=TSS_000221
NC_007181.1	51977	51977	+	ID=TSS_000222
NC_007181.1	51978	51978	+	ID=TSS_000223
NC_007181.1	51979	51979	+	ID=TSS_000224
NC_007181.1	52202	52202	+	ID=TSS_000225
NC_007181.1	52604	52604	+	ID=TSS_000226
NC_007181.1	52623	52623	+	ID=TSS_000227
NC_007181.1	52624	52624	+	ID=TSS_000228
NC_007181.1	52625	52625	+	ID=TSS_000229
NC_007181.1	52626	52626	+	ID=TSS_000230
NC_007181.1	52724	52724	+	ID=TSS_000231
NC_007181.1	53136	53136	+	ID=TSS_000232
NC_007181.1	53377	53377	+	ID=TSS_000233
NC_007181.1	53635	53635	+	ID=TSS_000234
NC_007181.1	53781	53781	+	ID=TSS_000235
NC_007181.1	54086	54086	+	ID=TSS_000236
NC_007181.1	54209	54209	+	ID=TSS_000237
NC_007181.1	54603	54603	+	ID=TSS_000238
NC_007181.1	54780	54780	+	ID=TSS_000239
NC_007181.1	55180	55180	+	ID=TSS_000240
NC_007181.1	55181	55181	+	ID=TSS_000241
NC_007181.1	55197	55197	+	ID=TSS_000242
NC_007181.1	55683	55683	+	ID=TSS_000243
NC_007181.1	55685	55685	+	ID=TSS_000244
NC_007181.1	55687	55687	+	ID=TSS_000245
NC_007181.1	56519	56519	+	ID=TSS_000246
NC_007181.1	56666	56666	+	ID=TSS_000247
NC_007181.1	56743	56743	+	ID=TSS_000248
NC_007181.1	56883	56883	+	ID=TSS_000249
NC_007181.1	56895	56895	+	ID=TSS_000250
NC_007181.1	56896	56896	+	ID=TSS_000251
NC_007181.1	57040	57040	+	ID=TSS_000252
NC_007181.1	57041	57041	+	ID=TSS_000253
NC_007181.1	57253	57253	+	ID=TSS_000254
NC_007181.1	57275	57275	+	ID=TSS_000255
NC_007181.1	57926	57926	+	ID=TSS_000256
NC_007181.1	57961	57961	+	ID=TSS_000257
NC_007181.1	57964	57964	+	ID=TSS_000258
NC_007181.1	57998	57998	+	ID=TSS_000259
NC_007181.1	58960	58960	+	ID=TSS_000260
NC_007181.1	59071	59071	+	ID=TSS_000261
NC_007181.1	59264	59264	+	ID=TSS_000262
NC_007181.1	59299	59299	+	ID=TSS_000263
NC_007181.1	59318	59318	+	ID=TSS_000264
NC_007181.1	59547	59547	+	ID=TSS_000265
NC_007181.1	59608	59608	+	ID=TSS_000266
NC_007181.1	59949	59949	+	ID=TSS_000267
NC_007181.1	60120	60120	+	ID=TSS_000268
NC_007181.1	60692	60692	+	ID=TSS_000269
NC_007181.1	60694	60694	+	ID=TSS_000270
NC_007181.1	60824	60824	+	ID=TSS_000271
NC_007181.1	61213	61213	+	ID=TSS_000272
NC_007181.1	61229	61229	+	ID=TSS_000273
NC_007181.1	61236	61236	+	ID=TSS_000274
NC_007181.1	61718	61718	+	ID=TSS_000275
NC_007181.1	62144	62144	+	ID=TSS_000276
NC_007181.1	62196	62196	+	ID=TSS_000277
NC_007181.1	62796	62796	+	ID=TSS_000278
NC_007181.1	63156	63156	+	ID=TSS_000279
NC_007181.1	63178	63178	+	ID=TSS_000280
NC_007181.1	63180	63180	+	ID=TSS_000281
NC_007181.1	63291	63291	+	ID=TSS_000282
NC_007181.1	63550	63550	+	ID=TSS_000283
NC_007181.1	63649	63649	+	ID=TSS_000284
NC_007181.1	63671	63671	+	ID=TSS_000285
NC_007181.1	63833	63833	+	ID=TSS_000286
NC_007181.1	64098	64098	+	ID=TSS_000287
NC_007181.1	64647	64647	+	ID=TSS_000288
NC_007181.1	64742	64742	+	ID=TSS_000289
NC_007181.1	64744	64744	+	ID=TSS_000290
NC_007181.1	64763	64763	+	ID=TSS_000291
NC_007181.1	64942	64942	+	ID=TSS_000292
NC_007181.1	64945	64945	+	ID=TSS_000293
NC_007181.1	64976	64976	+	ID=TSS_000294
NC_007181.1	64977	64977	+	ID=TSS_000295
NC_007181.1	65563	65563	+	ID=TSS_000296
NC_007181.1	65566	65566	+	ID=TSS_000297
NC_007181.1	65747	65747	+	ID=TSS_000298
NC_007181.1	66193	66193	+	ID=TSS_000299
NC_007181.1	66194	66194	+	ID=TSS_000300
NC_007181.1	66198	66198	+	ID=TSS_000301
NC_007181.1	66328	66328	+	ID=TSS_000302
NC_007181.1	66350	66350	+	ID=TSS_000303
NC_007181.1	66407	66407	+	ID=TSS_000304
NC_007181.1	66545	66545	+	ID=TSS_000305
NC_007181.1	66563	66563	+	ID=TSS_000306
NC_007181.1	66574	66574	+	ID=TSS_000307
NC_007181.1	66702	66702	+	ID=TSS_000308
NC_007181.1	67065	67065	+	ID=TSS_000309
NC_007181.1	67159	67159	+	ID=TSS_000310
NC_007181.1	67163	67163	+	ID=TSS_000311
NC_007181.1	67362	67362	+	ID=TSS_000312
NC_007181.1	67368	67368	+	ID=TSS_000313
NC_007181.1	67382	67382	+	ID=TSS_000314
NC_007181.1	67383	67383	+	ID=TSS_000315
NC_007181.1	68137	68137	+	ID=TSS_000316
NC_007181.1	68139	68139	+	ID=TSS_000317
NC_007181.1	68143	68143	+	ID=TSS_000318
NC_007181.1	68378	68378	+	ID=TSS_000319
NC_007181.1	68380	68380	+	ID=TSS_000320
NC_007181.1	68420	68420	+	ID=TSS_000321
NC_007181.1	68496	68496	+	ID=TSS_000322
NC_007181.1	68975	68975	+	ID=TSS_000323
NC_007181.1	69427	69427	+	ID=TSS_000324
NC_007181.1	69430	69430	+	ID=TSS_000325
NC_007181.1	69487	69487	+	ID=TSS_000326
NC_007181.1	69488	69488	+	ID=TSS_000327
NC_007181.1	69489	69489	+	ID=TSS_000328
NC_007181.1	69523	69523	+	ID=TSS_000329
NC_007181.1	69587	69587	+	ID=TSS_000330
NC_007181.1	70089	70089	+	ID=TSS_000331
NC_007181.1	70474	70474	+	ID=TSS_000332
NC_007181.1	70475	70475	+	ID=TSS_000333
NC_007181.1	70476	70476	+	ID=TSS_000334
NC_007181.1	70477	70477	+	ID=TSS_000335
NC_007181.1	70630	70630	+	ID=TSS_000336
NC_007181.1	70635	70635	+	ID=TSS_000337
NC_007181.1	70946	70946	+	ID=TSS_000338
NC_007181.1	71519	71519	+	ID=TSS_000339
NC_007181.1	71737	71737	+	ID=TSS_000340
NC_007181.1	72171	72171	+	ID=TSS_000341
NC_007181.1	72172	72172	+	ID=TSS_000342
NC_007181.1	72286	72286	+	ID=TSS_000343
NC_007181.1	72287	72287	+	ID=TSS_000344
NC_007181.1	72372	72372	+	ID=TSS_000345
NC_007181.1	72386	72386	+	ID=TSS_000346
NC_007181.1	72645	72645	+	ID=TSS_000347
NC_007181.1	72926	72926	+	ID=TSS_000348
NC_007181.1	73341	73341	+	ID=TSS_000349
NC_007181.1	73558	73558	+	ID=TSS_000350
NC_007181.1	73562	73562	+	ID=TSS_000351
NC_007181.1	73866	73866	+	ID=TSS_000352
NC_007181.1	73868	73868	+	ID=TSS_000353
NC_007181.1	74256	74256	+	ID=TSS_000354
NC_007181.1	75090	75090	+	ID=TSS_000355
NC_007181.1	75092	75092	+	ID=TSS_000356
NC_007181.1	75216	75216	+	ID=TSS_000357
NC_007181.1	75582	75582	+	ID=TSS_000358
NC_007181.1	75846	75846	+	ID=TSS_000359
NC_007181.1	76378	76378	+	ID=TSS_000360
NC_007181.1	76713	76713	+	ID=TSS_000361
NC_007181.1	76715	76715	+	ID=TSS_000362
NC_007181.1	76808	76808	+	ID=TSS_000363
NC_007181.1	77172	77172	+	ID=TSS_000364
NC_007181.1	77481	77481	+	ID=TSS_000365
NC_007181.1	77851	77851	+	ID=TSS_000366
NC_007181.1	77862	77862	+	ID=TSS_000367
NC_007181.1	78024	78024	+	ID=TSS_000368
NC_007181.1	78213	78213	+	ID=TSS_000369
NC_007181.1	78393	78393	+	ID=TSS_000370
NC_007181.1	78690	78690	+	ID=TSS_000371
NC_007181.1	78748	78748	+	ID=TSS_000372
NC_007181.1	80768	80768	+	ID=TSS_000373
NC_007181.1	81109	81109	+	ID=TSS_000374
NC_007181.1	81143	81143	+	ID=TSS_000375
NC_007181.1	81148	81148	+	ID=TSS_000376
NC_007181.1	81151	81151	+	ID=TSS_000377
NC_007181.1	81153	81153	+	ID=TSS_000378
NC_007181.1	81520	81520	+	ID=TSS_000379
NC_007181.1	81933	81933	+	ID=TSS_000380
NC_007181.1	82137	82137	+	ID=TSS_000381
NC_007181.1	82139	82139	+	ID=TSS_000382
NC_007181.1	82650	82650	+	ID=TSS_000383
NC_007181.1	82726	82726	+	ID=TSS_000384
NC_007181.1	82743	82743	+	ID=TSS_000385
NC_007181.1	82997	82997	+	ID=TSS_000386
NC_007181.1	83135	83135	+	ID=TSS_000387
NC_007181.1	83287	83287	+	ID=TSS_000388
NC_007181.1	83290	83290	+	ID=TSS_000389
NC_007181.1	83554	83554	+	ID=TSS_000390
NC_007181.1	83676	83676	+	ID=TSS_000391
NC_007181.1	83872	83872	+	ID=TSS_000392
NC_007181.1	83873	83873	+	ID=TSS_000393
NC_007181.1	83935	83935	+	ID=TSS_000394
NC_007181.1	84337	84337	+	ID=TSS_000395
NC_007181.1	84981	84981	+	ID=TSS_000396
NC_007181.1	85495	85495	+	ID=TSS_000397
NC_007181.1	85512	85512	+	ID=TSS_000398
NC_007181.1	86182	86182	+	ID=TSS_000399
NC_007181.1	87301	87301	+	ID=TSS_000400
NC_007181.1	87634	87634	+	ID=TSS_000401
NC_007181.1	87685	87685	+	ID=TSS_000402
NC_007181.1	87983	87983	+	ID=TSS_000403
NC_007181.1	87984	87984	+	ID=TSS_000404
NC_007181.1	87987	87987	+	ID=TSS_000405
NC_007181.1	88447	88447	+	ID=TSS_000406
NC_007181.1	88448	88448	+	ID=TSS_000407
NC_007181.1	88489	88489	+	ID=TSS_000408
NC_007181.1	88743	88743	+	ID=TSS_000409
NC_007181.1	89133	89133	+	ID=TSS_000410
NC_007181.1	89343	89343	+	ID=TSS_000411
NC_007181.1	89344	89344	+	ID=TSS_000412
NC_007181.1	89546	89546	+	ID=TSS_000413
NC_007181.1	89659	89659	+	ID=TSS_000414
NC_007181.1	90185	90185	+	ID=TSS_000415
NC_007181.1	90186	90186	+	ID=TSS_000416
NC_007181.1	90187	90187	+	ID=TSS_000417
NC_007181.1	90468	90468	+	ID=TSS_000418
NC_007181.1	90719	90719	+	ID=TSS_000419
NC_007181.1	90781	90781	+	ID=TSS_000420
NC_007181.1	90849	90849	+	ID=TSS_000421
NC_007181.1	91003	91003	+	ID=TSS_000422
NC_007181.1	92669	92669	+	ID=TSS_000423
NC_007181.1	92672	92672	+	ID=TSS_000424
NC_007181.1	92845	92845	+	ID=TSS_000425
NC_007181.1	92848	92848	+	ID=TSS_000426
NC_007181.1	92865	92865	+	ID=TSS_000427
NC_007181.1	92896	92896	+	ID=TSS_000428
NC_007181.1	93010	93010	+	ID=TSS_000429
NC_007181.1	93012	93012	+	ID=TSS_000430
NC_007181.1	93274	93274	+	ID=TSS_000431
NC_007181.1	93295	93295	+	ID=TSS_000432
NC_007181.1	93436	93436	+	ID=TSS_000433
NC_007181.1	93480	93480	+	ID=TSS_000434
NC_007181.1	93482	93482	+	ID=TSS_000435
NC_007181.1	93484	93484	+	ID=TSS_000436
NC_007181.1	93579	93579	+	ID=TSS_000437
NC_007181.1	94290	94290	+	ID=TSS_000438
NC_007181.1	94291	94291	+	ID=TSS_000439
NC_007181.1	94595	94595	+	ID=TSS_000440
NC_007181.1	94616	94616	+	ID=TSS_000441
NC_007181.1	95068	95068	+	ID=TSS_000442
NC_007181.1	96191	96191	+	ID=TSS_000443
NC_007181.1	98543	98543	+	ID=TSS_000444
NC_007181.1	99128	99128	+	ID=TSS_000445
NC_007181.1	99407	99407	+	ID=TSS_000446
NC_007181.1	99516	99516	+	ID=TSS_000447
NC_007181.1	99660	99660	+	ID=TSS_000448
NC_007181.1	99661	99661	+	ID=TSS_000449
NC_007181.1	99662	99662	+	ID=TSS_000450
NC_007181.1	99939	99939	+	ID=TSS_000451
NC_007181.1	100172	100172	+	ID=TSS_000452
NC_007181.1	100478	100478	+	ID=TSS_000453
NC_007181.1	100485	100485	+	ID=TSS_000454
NC_007181.1	100515	100515	+	ID=TSS_000455
NC_007181.1	100623	100623	+	ID=TSS_000456
NC_007181.1	100625	100625	+	ID=TSS_000457
NC_007181.1	101614	101614	+	ID=TSS_000458
NC_007181.1	101617	101617	+	ID=TSS_000459
NC_007181.1	101628	101628	+	ID=TSS_000460
NC_007181.1	103065	103065	+	ID=TSS_000461
NC_007181.1	103890	103890	+	ID=TSS_000462
NC_007181.1	103892	103892	+	ID=TSS_000463
NC_007181.1	103894	103894	+	ID=TSS_000464
NC_007181.1	104215	104215	+	ID=TSS_000465
NC_007181.1	104311	104311	+	ID=TSS_000466
NC_007181.1	104348	104348	+	ID=TSS_000467
NC_007181.1	105948	105948	+	ID=TSS_000468
NC_007181.1	106242	106242	+	ID=TSS_000469
NC_007181.1	107252	107252	+	ID=TSS_000470
NC_007181.1	108083	108083	+	ID=TSS_000471
NC_007181.1	108531	108531	+	ID=TSS_000472
NC_007181.1	108532	108532	+	ID=TSS_000473
NC_007181.1	108771	108771	+	ID=TSS_000474
NC_007181.1	108773	108773	+	ID=TSS_000475
NC_007181.1	110361	110361	+	ID=TSS_000476
NC_007181.1	110474	110474	+	ID=TSS_000477
NC_007181.1	110500	110500	+	ID=TSS_000478
NC_007181.1	110503	110503	+	ID=TSS_000479
NC_007181.1	110636	110636	+	ID=TSS_000480
NC_007181.1	110641	110641	+	ID=TSS_000481
NC_007181.1	110643	110643	+	ID=TSS_000482
NC_007181.1	110850	110850	+	ID=TSS_000483
NC_007181.1	111234	111234	+	ID=TSS_000484
NC_007181.1	111385	111385	+	ID=TSS_000485
NC_007181.1	111549	111549	+	ID=TSS_000486
NC_007181.1	111573	111573	+	ID=TSS_000487
NC_007181.1	112025	112025	+	ID=TSS_000488
NC_007181.1	112026	112026	+	ID=TSS_000489
NC_007181.1	113102	113102	+	ID=TSS_000490
NC_007181.1	113109	113109	+	ID=TSS_000491
NC_007181.1	113460	113460	+	ID=TSS_000492
NC_007181.1	113681	113681	+	ID=TSS_000493
NC_007181.1	113808	113808	+	ID=TSS_000494
NC_007181.1	114131	114131	+	ID=TSS_000495
NC_007181.1	114133	114133	+	ID=TSS_000496
NC_007181.1	114140	114140	+	ID=TSS_000497
NC_007181.1	114268	114268	+	ID=TSS_000498
NC_007181.1	114407	114407	+	ID=TSS_000499
NC_007181.1	114616	114616	+	ID=TSS_000500
NC_007181.1	115212	115212	+	ID=TSS_000501
NC_007181.1	115336	115336	+	ID=TSS_000502
NC_007181.1	115720	115720	+	ID=TSS_000503
NC_007181.1	116106	116106	+	ID=TSS_000504
NC_007181.1	117432	117432	+	ID=TSS_000505
NC_007181.1	117590	117590	+	ID=TSS_000506
NC_007181.1	117595	117595	+	ID=TSS_000507
NC_007181.1	117808	117808	+	ID=TSS_000508
NC_007181.1	117811	117811	+	ID=TSS_000509
NC_007181.1	118560	118560	+	ID=TSS_000510
NC_007181.1	118662	118662	+	ID=TSS_000511
NC_007181.1	118998	118998	+	ID=TSS_000512
NC_007181.1	119085	119085	+	ID=TSS_000513
NC_007181.1	119798	119798	+	ID=TSS_000514
NC_007181.1	120006	120006	+	ID=TSS_000515
NC_007181.1	120515	120515	+	ID=TSS_000516
NC_007181.1	120771	120771	+	ID=TSS_000517
NC_007181.1	120774	120774	+	ID=TSS_000518
NC_007181.1	122110	122110	+	ID=TSS_000519
NC_007181.1	122112	122112	+	ID=TSS_000520
NC_007181.1	122901	122901	+	ID=TSS_000521
NC_007181.1	122903	122903	+	ID=TSS_000522
NC_007181.1	123336	123336	+	ID=TSS_000523
NC_007181.1	123444	123444	+	ID=TSS_000524
NC_007181.1	123991	123991	+	ID=TSS_000525
NC_007181.1	123992	123992	+	ID=TSS_000526
NC_007181.1	124008	124008	+	ID=TSS_000527
NC_007181.1	124219	124219	+	ID=TSS_000528
NC_007181.1	124370	124370	+	ID=TSS_000529
NC_007181.1	124417	124417	+	ID=TSS_000530
NC_007181.1	124747	124747	+	ID=TSS_000531
NC_007181.1	124879	124879	+	ID=TSS_000532
NC_007181.1	125104	125104	+	ID=TSS_000533
NC_007181.1	125377	125377	+	ID=TSS_000534
NC_007181.1	125453	125453	+	ID=TSS_000535
NC_007181.1	125455	125455	+	ID=TSS_000536
NC_007181.1	125790	125790	+	ID=TSS_000537
NC_007181.1	125791	125791	+	ID=TSS_000538
NC_007181.1	126244	126244	+	ID=TSS_000539
NC_007181.1	126357	126357	+	ID=TSS_000540
NC_007181.1	126568	126568	+	ID=TSS_000541
NC_007181.1	126569	126569	+	ID=TSS_000542
NC_007181.1	126570	126570	+	ID=TSS_000543
NC_007181.1	126745	126745	+	ID=TSS_000544
NC_007181.1	126770	126770	+	ID=TSS_000545
NC_007181.1	126771	126771	+	ID=TSS_000546
NC_007181.1	126841	126841	+	ID=TSS_000547
NC_007181.1	126969	126969	+	ID=TSS_000548
NC_007181.1	127558	127558	+	ID=TSS_000549
NC_007181.1	128367	128367	+	ID=TSS_000550
NC_007181.1	128447	128447	+	ID=TSS_000551
NC_007181.1	128569	128569	+	ID=TSS_000552
NC_007181.1	128572	128572	+	ID=TSS_000553
NC_007181.1	128860	128860	+	ID=TSS_000554
NC_007181.1	129500	129500	+	ID=TSS_000555
NC_007181.1	129525	129525	+	ID=TSS_000556
NC_007181.1	129968	129968	+	ID=TSS_000557
NC_007181.1	129970	129970	+	ID=TSS_000558
NC_007181.1	129973	129973	+	ID=TSS_000559
NC_007181.1	129975	129975	+	ID=TSS_000560
NC_007181.1	129978	129978	+	ID=TSS_000561
NC_007181.1	130087	130087	+	ID=TSS_000562
NC_007181.1	130088	130088	+	ID=TSS_000563
NC_007181.1	130142	130142	+	ID=TSS_000564
NC_007181.1	130928	130928	+	ID=TSS_000565
NC_007181.1	130930	130930	+	ID=TSS_000566
NC_007181.1	131808	131808	+	ID=TSS_000567
NC_007181.1	131828	131828	+	ID=TSS_000568
NC_007181.1	131829	131829	+	ID=TSS_000569
NC_007181.1	132826	132826	+	ID=TSS_000570
NC_007181.1	132829	132829	+	ID=TSS_000571
NC_007181.1	133040	133040	+	ID=TSS_000572
NC_007181.1	133258	133258	+	ID=TSS_000573
NC_007181.1	133533	133533	+	ID=TSS_000574
NC_007181.1	134446	134446	+	ID=TSS_000575
NC_007181.1	134763	134763	+	ID=TSS_000576
NC_007181.1	135132	135132	+	ID=TSS_000577
NC_007181.1	135322	135322	+	ID=TSS_000578
NC_007181.1	135347	135347	+	ID=TSS_000579
NC_007181.1	135500	135500	+	ID=TSS_000580
NC_007181.1	135537	135537	+	ID=TSS_000581
NC_007181.1	135541	135541	+	ID=TSS_000582
NC_007181.1	135929	135929	+	ID=TSS_000583
NC_007181.1	136354	136354	+	ID=TSS_000584
NC_007181.1	136463	136463	+	ID=TSS_000585
NC_007181.1	136487	136487	+	ID=TSS_000586
NC_007181.1	136488	136488	+	ID=TSS_000587
NC_007181.1	136681	136681	+	ID=TSS_000588
NC_007181.1	136987	136987	+	ID=TSS_000589
NC_007181.1	136990	136990	+	ID=TSS_000590
NC_007181.1	136992	136992	+	ID=TSS_000591
NC_007181.1	137091	137091	+	ID=TSS_000592
NC_007181.1	137172	137172	+	ID=TSS_000593
NC_007181.1	137176	137176	+	ID=TSS_000594
NC_007181.1	137183	137183	+	ID=TSS_000595
NC_007181.1	137186	137186	+	ID=TSS_000596
NC_007181.1	137536	137536	+	ID=TSS_000597
NC_007181.1	137538	137538	+	ID=TSS_000598
NC_007181.1	137563	137563	+	ID=TSS_000599
NC_007181.1	138141	138141	+	ID=TSS_000600
NC_007181.1	138277	138277	+	ID=TSS_000601
NC_007181.1	138278	138278	+	ID=TSS_000602
NC_007181.1	138295	138295	+	ID=TSS_000603
NC_007181.1	138688	138688	+	ID=TSS_000604
NC_007181.1	138787	138787	+	ID=TSS_000605
NC_007181.1	139267	139267	+	ID=TSS_000606
NC_007181.1	140893	140893	+	ID=TSS_000607
NC_007181.1	140894	140894	+	ID=TSS_000608
NC_007181.1	140896	140896	+	ID=TSS_000609
NC_007181.1	141759	141759	+	ID=TSS_000610
NC_007181.1	142141	142141	+	ID=TSS_000611
NC_007181.1	142182	142182	+	ID=TSS_000612
NC_007181.1	142239	142239	+	ID=TSS_000613
NC_007181.1	142303	142303	+	ID=TSS_000614
NC_007181.1	142305	142305	+	ID=TSS_000615
NC_007181.1	142728	142728	+	ID=TSS_000616
NC_007181.1	143356	143356	+	ID=TSS_000617
NC_007181.1	143357	143357	+	ID=TSS_000618
NC_007181.1	143361	143361	+	ID=TSS_000619
NC_007181.1	143625	143625	+	ID=TSS_000620
NC_007181.1	143649	143649	+	ID=TSS_000621
NC_007181.1	143678	143678	+	ID=TSS_000622
NC_007181.1	144956	144956	+	ID=TSS_000623
NC_007181.1	144958	144958	+	ID=TSS_000624
NC_007181.1	144959	144959	+	ID=TSS_000625
NC_007181.1	144960	144960	+	ID=TSS_000626
NC_007181.1	145429	145429	+	ID=TSS_000627
NC_007181.1	146165	146165	+	ID=TSS_000628
NC_007181.1	146201	146201	+	ID=TSS_000629
NC_007181.1	146387	146387	+	ID=TSS_000630
NC_007181.1	146446	146446	+	ID=TSS_000631
NC_007181.1	146852	146852	+	ID=TSS_000632
NC_007181.1	147128	147128	+	ID=TSS_000633
NC_007181.1	147130	147130	+	ID=TSS_000634
NC_007181.1	147814	147814	+	ID=TSS_000635
NC_007181.1	147895	147895	+	ID=TSS_000636
NC_007181.1	147983	147983	+	ID=TSS_000637
NC_007181.1	147985	147985	+	ID=TSS_000638
NC_007181.1	148731	148731	+	ID=TSS_000639
NC_007181.1	148881	148881	+	ID=TSS_000640
NC_007181.1	149306	149306	+	ID=TSS_000641
NC_007181.1	149826	149826	+	ID=TSS_000642
NC_007181.1	149938	149938	+	ID=TSS_000643
NC_007181.1	149941	149941	+	ID=TSS_000644
NC_007181.1	150280	150280	+	ID=TSS_000645
NC_007181.1	150411	150411	+	ID=TSS_000646
NC_007181.1	150412	150412	+	ID=TSS_000647
NC_007181.1	150439	150439	+	ID=TSS_000648
NC_007181.1	151367	151367	+	ID=TSS_000649
NC_007181.1	151368	151368	+	ID=TSS_000650
NC_007181.1	151464	151464	+	ID=TSS_000651
NC_007181.1	151465	151465	+	ID=TSS_000652
NC_007181.1	151466	151466	+	ID=TSS_000653
NC_007181.1	151484	151484	+	ID=TSS_000654
NC_007181.1	152109	152109	+	ID=TSS_000655
NC_007181.1	152191	152191	+	ID=TSS_000656
NC_007181.1	152193	152193	+	ID=TSS_000657
NC_007181.1	153262	153262	+	ID=TSS_000658
NC_007181.1	153520	153520	+	ID=TSS_000659
NC_007181.1	153679	153679	+	ID=TSS_000660
NC_007181.1	153752	153752	+	ID=TSS_000661
NC_007181.1	153908	153908	+	ID=TSS_000662
NC_007181.1	154575	154575	+	ID=TSS_000663
NC_007181.1	154662	154662	+	ID=TSS_000664
NC_007181.1	154715	154715	+	ID=TSS_000665
NC_007181.1	154730	154730	+	ID=TSS_000666
NC_007181.1	154731	154731	+	ID=TSS_000667
NC_007181.1	154733	154733	+	ID=TSS_000668
NC_007181.1	155041	155041	+	ID=TSS_000669
NC_007181.1	155043	155043	+	ID=TSS_000670
NC_007181.1	155855	155855	+	ID=TSS_000671
NC_007181.1	156295	156295	+	ID=TSS_000672
NC_007181.1	156412	156412	+	ID=TSS_000673
NC_007181.1	156689	156689	+	ID=TSS_000674
NC_007181.1	156690	156690	+	ID=TSS_000675
NC_007181.1	156693	156693	+	ID=TSS_000676
NC_007181.1	157158	157158	+	ID=TSS_000677
NC_007181.1	157209	157209	+	ID=TSS_000678
NC_007181.1	157245	157245	+	ID=TSS_000679
NC_007181.1	157282	157282	+	ID=TSS_000680
NC_007181.1	157491	157491	+	ID=TSS_000681
NC_007181.1	157512	157512	+	ID=TSS_000682
NC_007181.1	157519	157519	+	ID=TSS_000683
NC_007181.1	157522	157522	+	ID=TSS_000684
NC_007181.1	157840	157840	+	ID=TSS_000685
NC_007181.1	157955	157955	+	ID=TSS_000686
NC_007181.1	158217	158217	+	ID=TSS_000687
NC_007181.1	158219	158219	+	ID=TSS_000688
NC_007181.1	158392	158392	+	ID=TSS_000689
NC_007181.1	158393	158393	+	ID=TSS_000690
NC_007181.1	158480	158480	+	ID=TSS_000691
NC_007181.1	158507	158507	+	ID=TSS_000692
NC_007181.1	158508	158508	+	ID=TSS_000693
NC_007181.1	158808	158808	+	ID=TSS_000694
NC_007181.1	159516	159516	+	ID=TSS_000695
NC_007181.1	159624	159624	+	ID=TSS_000696
NC_007181.1	159625	159625	+	ID=TSS_000697
NC_007181.1	160015	160015	+	ID=TSS_000698
NC_007181.1	160312	160312	+	ID=TSS_000699
NC_007181.1	160314	160314	+	ID=TSS_000700
NC_007181.1	160329	160329	+	ID=TSS_000701
NC_007181.1	160332	160332	+	ID=TSS_000702
NC_007181.1	161017	161017	+	ID=TSS_000703
NC_007181.1	161355	161355	+	ID=TSS_000704
NC_007181.1	161376	161376	+	ID=TSS_000705
NC_007181.1	161420	161420	+	ID=TSS_000706
NC_007181.1	161423	161423	+	ID=TSS_000707
NC_007181.1	161796	161796	+	ID=TSS_000708
NC_007181.1	162201	162201	+	ID=TSS_000709
NC_007181.1	162259	162259	+	ID=TSS_000710
NC_007181.1	162264	162264	+	ID=TSS_000711
NC_007181.1	162335	162335	+	ID=TSS_000712
NC_007181.1	162762	162762	+	ID=TSS_000713
NC_007181.1	162764	162764	+	ID=TSS_000714
NC_007181.1	162798	162798	+	ID=TSS_000715
NC_007181.1	162904	162904	+	ID=TSS_000716
NC_007181.1	162967	162967	+	ID=TSS_000717
NC_007181.1	162973	162973	+	ID=TSS_000718
NC_007181.1	163312	163312	+	ID=TSS_000719
NC_007181.1	163638	163638	+	ID=TSS_000720
NC_007181.1	164662	164662	+	ID=TSS_000721
NC_007181.1	164663	164663	+	ID=TSS_000722
NC_007181.1	164665	164665	+	ID=TSS_000723
NC_007181.1	164685	164685	+	ID=TSS_000724
NC_007181.1	165255	165255	+	ID=TSS_000725
NC_007181.1	165257	165257	+	ID=TSS_000726
NC_007181.1	165986	165986	+	ID=TSS_000727
NC_007181.1	166182	166182	+	ID=TSS_000728
NC_007181.1	166365	166365	+	ID=TSS_000729
NC_007181.1	166367	166367	+	ID=TSS_000730
NC_007181.1	168791	168791	+	ID=TSS_000731
NC_007181.1	168808	168808	+	ID=TSS_000732
NC_007181.1	169074	169074	+	ID=TSS_000733
NC_007181.1	169286	169286	+	ID=TSS_000734
NC_007181.1	169287	169287	+	ID=TSS_000735
NC_007181.1	170145	170145	+	ID=TSS_000736
NC_007181.1	170147	170147	+	ID=TSS_000737
NC_007181.1	171126	171126	+	ID=TSS_000738
NC_007181.1	171128	171128	+	ID=TSS_000739
NC_007181.1	171721	171721	+	ID=TSS_000740
NC_007181.1	172591	172591	+	ID=TSS_000741
NC_007181.1	173067	173067	+	ID=TSS_000742
NC_007181.1	173427	173427	+	ID=TSS_000743
NC_007181.1	173553	173553	+	ID=TSS_000744
NC_007181.1	173561	173561	+	ID=TSS_000745
NC_007181.1	173772	173772	+	ID=TSS_000746
NC_007181.1	174609	174609	+	ID=TSS_000747
NC_007181.1	174732	174732	+	ID=TSS_000748
NC_007181.1	174873	174873	+	ID=TSS_000749
NC_007181.1	175393	175393	+	ID=TSS_000750
NC_007181.1	175571	175571	+	ID=TSS_000751
NC_007181.1	175609	175609	+	ID=TSS_000752
NC_007181.1	177356	177356	+	ID=TSS_000753
NC_007181.1	177389	177389	+	ID=TSS_000754
NC_007181.1	177953	177953	+	ID=TSS_000755
NC_007181.1	178073	178073	+	ID=TSS_000756
NC_007181.1	178074	178074	+	ID=TSS_000757
NC_007181.1	178301	178301	+	ID=TSS_000758
NC_007181.1	178302	178302	+	ID=TSS_000759
NC_007181.1	178304	178304	+	ID=TSS_000760
NC_007181.1	178784	178784	+	ID=TSS_000761
NC_007181.1	178814	178814	+	ID=TSS_000762
NC_007181.1	178978	178978	+	ID=TSS_000763
NC_007181.1	179004	179004	+	ID=TSS_000764
NC_007181.1	179283	179283	+	ID=TSS_000765
NC_007181.1	179568	179568	+	ID=TSS_000766
NC_007181.1	179621	179621	+	ID=TSS_000767
NC_007181.1	179632	179632	+	ID=TSS_000768
NC_007181.1	179634	179634	+	ID=TSS_000769
NC_007181.1	180314	180314	+	ID=TSS_000770
NC_007181.1	180807	180807	+	ID=TSS_000771
NC_007181.1	181095	181095	+	ID=TSS_000772
NC_007181.1	181656	181656	+	ID=TSS_000773
NC_007181.1	181868	181868	+	ID=TSS_000774
NC_007181.1	182075	182075	+	ID=TSS_000775
NC_007181.1	182117	182117	+	ID=TSS_000776
NC_007181.1	182231	182231	+	ID=TSS_000777
NC_007181.1	182991	182991	+	ID=TSS_000778
NC_007181.1	183013	183013	+	ID=TSS_000779
NC_007181.1	183156	183156	+	ID=TSS_000780
NC_007181.1	184163	184163	+	ID=TSS_000781
NC_007181.1	184427	184427	+	ID=TSS_000782
NC_007181.1	184989	184989	+	ID=TSS_000783
NC_007181.1	185085	185085	+	ID=TSS_000784
NC_007181.1	185407	185407	+	ID=TSS_000785
NC_007181.1	185408	185408	+	ID=TSS_000786
NC_007181.1	185851	185851	+	ID=TSS_000787
NC_007181.1	186285	186285	+	ID=TSS_000788
NC_007181.1	186300	186300	+	ID=TSS_000789
NC_007181.1	186302	186302	+	ID=TSS_000790
NC_007181.1	186324	186324	+	ID=TSS_000791
NC_007181.1	186593	186593	+	ID=TSS_000792
NC_007181.1	186850	186850	+	ID=TSS_000793
NC_007181.1	186870	186870	+	ID=TSS_000794
NC_007181.1	187177	187177	+	ID=TSS_000795
NC_007181.1	187342	187342	+	ID=TSS_000796
NC_007181.1	187474	187474	+	ID=TSS_000797
NC_007181.1	187491	187491	+	ID=TSS_000798
NC_007181.1	187842	187842	+	ID=TSS_000799
NC_007181.1	188013	188013	+	ID=TSS_000800
NC_007181.1	188138	188138	+	ID=TSS_000801
NC_007181.1	188139	188139	+	ID=TSS_000802
NC_007181.1	188141	188141	+	ID=TSS_000803
NC_007181.1	188156	188156	+	ID=TSS_000804
NC_007181.1	188157	188157	+	ID=TSS_000805
NC_007181.1	189739	189739	+	ID=TSS_000806
NC_007181.1	189743	189743	+	ID=TSS_000807
NC_007181.1	190266	190266	+	ID=TSS_000808
NC_007181.1	190279	190279	+	ID=TSS_000809
NC_007181.1	190398	190398	+	ID=TSS_000810
NC_007181.1	190500	190500	+	ID=TSS_000811
NC_007181.1	190749	190749	+	ID=TSS_000812
NC_007181.1	190957	190957	+	ID=TSS_000813
NC_007181.1	191031	191031	+	ID=TSS_000814
NC_007181.1	191033	191033	+	ID=TSS_000815
NC_007181.1	191034	191034	+	ID=TSS_000816
NC_007181.1	191223	191223	+	ID=TSS_000817
NC_007181.1	191225	191225	+	ID=TSS_000818
NC_007181.1	191227	191227	+	ID=TSS_000819
NC_007181.1	191229	191229	+	ID=TSS_000820
NC_007181.1	191723	191723	+	ID=TSS_000821
NC_007181.1	192207	192207	+	ID=TSS_000822
NC_007181.1	192589	192589	+	ID=TSS_000823
NC_007181.1	192591	192591	+	ID=TSS_000824
NC_007181.1	192593	192593	+	ID=TSS_000825
NC_007181.1	192751	192751	+	ID=TSS_000826
NC_007181.1	193791	193791	+	ID=TSS_000827
NC_007181.1	193850	193850	+	ID=TSS_000828
NC_007181.1	193862	193862	+	ID=TSS_000829
NC_007181.1	194293	194293	+	ID=TSS_000830
NC_007181.1	194295	194295	+	ID=TSS_000831
NC_007181.1	194821	194821	+	ID=TSS_000832
NC_007181.1	194823	194823	+	ID=TSS_000833
NC_007181.1	194843	194843	+	ID=TSS_000834
NC_007181.1	195299	195299	+	ID=TSS_000835
NC_007181.1	195547	195547	+	ID=TSS_000836
NC_007181.1	195584	195584	+	ID=TSS_000837
NC_007181.1	195585	195585	+	ID=TSS_000838
NC_007181.1	195730	195730	+	ID=TSS_000839
NC_007181.1	196207	196207	+	ID=TSS_000840
NC_007181.1	196243	196243	+	ID=TSS_000841
NC_007181.1	196288	196288	+	ID=TSS_000842
NC_007181.1	196441	196441	+	ID=TSS_000843
NC_007181.1	196477	196477	+	ID=TSS_000844
NC_007181.1	196832	196832	+	ID=TSS_000845
NC_007181.1	196991	196991	+	ID=TSS_000846
NC_007181.1	197012	197012	+	ID=TSS_000847
NC_007181.1	197178	197178	+	ID=TSS_000848
NC_007181.1	197648	197648	+	ID=TSS_000849
NC_007181.1	198658	198658	+	ID=TSS_000850
NC_007181.1	198678	198678	+	ID=TSS_000851
NC_007181.1	201170	201170	+	ID=TSS_000852
NC_007181.1	201173	201173	+	ID=TSS_000853
NC_007181.1	201873	201873	+	ID=TSS_000854
NC_007181.1	202731	202731	+	ID=TSS_000855
NC_007181.1	203231	203231	+	ID=TSS_000856
NC_007181.1	203694	203694	+	ID=TSS_000857
NC_007181.1	203695	203695	+	ID=TSS_000858
NC_007181.1	204269	204269	+	ID=TSS_000859
NC_007181.1	204597	204597	+	ID=TSS_000860
NC_007181.1	204900	204900	+	ID=TSS_000861
NC_007181.1	204919	204919	+	ID=TSS_000862
NC_007181.1	206383	206383	+	ID=TSS_000863
NC_007181.1	206397	206397	+	ID=TSS_000864
NC_007181.1	206399	206399	+	ID=TSS_000865
NC_007181.1	206440	206440	+	ID=TSS_000866
NC_007181.1	206442	206442	+	ID=TSS_000867
NC_007181.1	206552	206552	+	ID=TSS_000868
NC_007181.1	207304	207304	+	ID=TSS_000869
NC_007181.1	207316	207316	+	ID=TSS_000870
NC_007181.1	207317	207317	+	ID=TSS_000871
NC_007181.1	207319	207319	+	ID=TSS_000872
NC_007181.1	207321	207321	+	ID=TSS_000873
NC_007181.1	208006	208006	+	ID=TSS_000874
NC_007181.1	208267	208267	+	ID=TSS_000875
NC_007181.1	208282	208282	+	ID=TSS_000876
NC_007181.1	208406	208406	+	ID=TSS_000877
NC_007181.1	208779	208779	+	ID=TSS_000878
NC_007181.1	208865	208865	+	ID=TSS_000879
NC_007181.1	209271	209271	+	ID=TSS_000880
NC_007181.1	209729	209729	+	ID=TSS_000881
NC_007181.1	209952	209952	+	ID=TSS_000882
NC_007181.1	210069	210069	+	ID=TSS_000883
NC_007181.1	210452	210452	+	ID=TSS_000884
NC_007181.1	210693	210693	+	ID=TSS_000885
NC_007181.1	210923	210923	+	ID=TSS_000886
NC_007181.1	210925	210925	+	ID=TSS_000887
NC_007181.1	211500	211500	+	ID=TSS_000888
NC_007181.1	211519	211519	+	ID=TSS_000889
NC_007181.1	212850	212850	+	ID=TSS_000890
NC_007181.1	212869	212869	+	ID=TSS_000891
NC_007181.1	213071	213071	+	ID=TSS_000892
NC_007181.1	213253	213253	+	ID=TSS_000893
NC_007181.1	213433	213433	+	ID=TSS_000894
NC_007181.1	213490	213490	+	ID=TSS_000895
NC_007181.1	213504	213504	+	ID=TSS_000896
NC_007181.1	214523	214523	+	ID=TSS_000897
NC_007181.1	214524	214524	+	ID=TSS_000898
NC_007181.1	214577	214577	+	ID=TSS_000899
NC_007181.1	214578	214578	+	ID=TSS_000900
NC_007181.1	214579	214579	+	ID=TSS_000901
NC_007181.1	214580	214580	+	ID=TSS_000902
NC_007181.1	214583	214583	+	ID=TSS_000903
NC_007181.1	214913	214913	+	ID=TSS_000904
NC_007181.1	214981	214981	+	ID=TSS_000905
NC_007181.1	215027	215027	+	ID=TSS_000906
NC_007181.1	215063	215063	+	ID=TSS_000907
NC_007181.1	215103	215103	+	ID=TSS_000908
NC_007181.1	215262	215262	+	ID=TSS_000909
NC_007181.1	215271	215271	+	ID=TSS_000910
NC_007181.1	215344	215344	+	ID=TSS_000911
NC_007181.1	215345	215345	+	ID=TSS_000912
NC_007181.1	215350	215350	+	ID=TSS_000913
NC_007181.1	215493	215493	+	ID=TSS_000914
NC_007181.1	215511	215511	+	ID=TSS_000915
NC_007181.1	215682	215682	+	ID=TSS_000916
NC_007181.1	215706	215706	+	ID=TSS_000917
NC_007181.1	215847	215847	+	ID=TSS_000918
NC_007181.1	215918	215918	+	ID=TSS_000919
NC_007181.1	215993	215993	+	ID=TSS_000920
NC_007181.1	215997	215997	+	ID=TSS_000921
NC_007181.1	217159	217159	+	ID=TSS_000922
NC_007181.1	217793	217793	+	ID=TSS_000923
NC_007181.1	218095	218095	+	ID=TSS_000924
NC_007181.1	218377	218377	+	ID=TSS_000925
NC_007181.1	218472	218472	+	ID=TSS_000926
NC_007181.1	218710	218710	+	ID=TSS_000927
NC_007181.1	219634	219634	+	ID=TSS_000928
NC_007181.1	219804	219804	+	ID=TSS_000929
NC_007181.1	219812	219812	+	ID=TSS_000930
NC_007181.1	220161	220161	+	ID=TSS_000931
NC_007181.1	220295	220295	+	ID=TSS_000932
NC_007181.1	221314	221314	+	ID=TSS_000933
NC_007181.1	221858	221858	+	ID=TSS_000934
NC_007181.1	223174	223174	+	ID=TSS_000935
NC_007181.1	223177	223177	+	ID=TSS_000936
NC_007181.1	223179	223179	+	ID=TSS_000937
NC_007181.1	224244	224244	+	ID=TSS_000938
NC_007181.1	224366	224366	+	ID=TSS_000939
NC_007181.1	224374	224374	+	ID=TSS_000940
NC_007181.1	224378	224378	+	ID=TSS_000941
NC_007181.1	225974	225974	+	ID=TSS_000942
NC_007181.1	226630	226630	+	ID=TSS_000943
NC_007181.1	226906	226906	+	ID=TSS_000944
NC_007181.1	226908	226908	+	ID=TSS_000945
NC_007181.1	227161	227161	+	ID=TSS_000946
NC_007181.1	227177	227177	+	ID=TSS_000947
NC_007181.1	227178	227178	+	ID=TSS_000948
NC_007181.1	228282	228282	+	ID=TSS_000949
NC_007181.1	228474	228474	+	ID=TSS_000950
NC_007181.1	229542	229542	+	ID=TSS_000951
NC_007181.1	229929	229929	+	ID=TSS_000952
NC_007181.1	230147	230147	+	ID=TSS_000953
NC_007181.1	230749	230749	+	ID=TSS_000954
NC_007181.1	231371	231371	+	ID=TSS_000955
NC_007181.1	232089	232089	+	ID=TSS_000956
NC_007181.1	232284	232284	+	ID=TSS_000957
NC_007181.1	232547	232547	+	ID=TSS_000958
NC_007181.1	232548	232548	+	ID=TSS_000959
NC_007181.1	233268	233268	+	ID=TSS_000960
NC_007181.1	233270	233270	+	ID=TSS_000961
NC_007181.1	233272	233272	+	ID=TSS_000962
NC_007181.1	233276	233276	+	ID=TSS_000963
NC_007181.1	233301	233301	+	ID=TSS_000964
NC_007181.1	233302	233302	+	ID=TSS_000965
NC_007181.1	233303	233303	+	ID=TSS_000966
NC_007181.1	233515	233515	+	ID=TSS_000967
NC_007181.1	233530	233530	+	ID=TSS_000968
NC_007181.1	233534	233534	+	ID=TSS_000969
NC_007181.1	233549	233549	+	ID=TSS_000970
NC_007181.1	233556	233556	+	ID=TSS_000971
NC_007181.1	233557	233557	+	ID=TSS_000972
NC_007181.1	233558	233558	+	ID=TSS_000973
NC_007181.1	233563	233563	+	ID=TSS_000974
NC_007181.1	233572	233572	+	ID=TSS_000975
NC_007181.1	233573	233573	+	ID=TSS_000976
NC_007181.1	233574	233574	+	ID=TSS_000977
NC_007181.1	233655	233655	+	ID=TSS_000978
NC_007181.1	233656	233656	+	ID=TSS_000979
NC_007181.1	233658	233658	+	ID=TSS_000980
NC_007181.1	233659	233659	+	ID=TSS_000981
NC_007181.1	233757	233757	+	ID=TSS_000982
NC_007181.1	233769	233769	+	ID=TSS_000983
NC_007181.1	233807	233807	+	ID=TSS_000984
NC_007181.1	234051	234051	+	ID=TSS_000985
NC_007181.1	234168	234168	+	ID=TSS_000986
NC_007181.1	234420	234420	+	ID=TSS_000987
NC_007181.1	234591	234591	+	ID=TSS_000988
NC_007181.1	234643	234643	+	ID=TSS_000989
NC_007181.1	234688	234688	+	ID=TSS_000990
NC_007181.1	234691	234691	+	ID=TSS_000991
NC_007181.1	234947	234947	+	ID=TSS_000992
NC_007181.1	234952	234952	+	ID=TSS_000993
NC_007181.1	235687	235687	+	ID=TSS_000994
NC_007181.1	235886	235886	+	ID=TSS_000995
NC_007181.1	235887	235887	+	ID=TSS_000996
NC_007181.1	237121	237121	+	ID=TSS_000997
NC_007181.1	237162	237162	+	ID=TSS_000998
NC_007181.1	238741	238741	+	ID=TSS_000999
NC_007181.1	238742	238742	+	ID=TSS_001000
NC_007181.1	238895	238895	+	ID=TSS_001001
NC_007181.1	239459	239459	+	ID=TSS_001002
NC_007181.1	239461	239461	+	ID=TSS_001003
NC_007181.1	239462	239462	+	ID=TSS_001004
NC_007181.1	239464	239464	+	ID=TSS_001005
NC_007181.1	240280	240280	+	ID=TSS_001006
NC_007181.1	240564	240564	+	ID=TSS_001007
NC_007181.1	240683	240683	+	ID=TSS_001008
NC_007181.1	240686	240686	+	ID=TSS_001009
NC_007181.1	240705	240705	+	ID=TSS_001010
NC_007181.1	240706	240706	+	ID=TSS_001011
NC_007181.1	240819	240819	+	ID=TSS_001012
NC_007181.1	240924	240924	+	ID=TSS_001013
NC_007181.1	241005	241005	+	ID=TSS_001014
NC_007181.1	241062	241062	+	ID=TSS_001015
NC_007181.1	241184	241184	+	ID=TSS_001016
NC_007181.1	241544	241544	+	ID=TSS_001017
NC_007181.1	242276	242276	+	ID=TSS_001018
NC_007181.1	242278	242278	+	ID=TSS_001019
NC_007181.1	242282	242282	+	ID=TSS_001020
NC_007181.1	242301	242301	+	ID=TSS_001021
NC_007181.1	242965	242965	+	ID=TSS_001022
NC_007181.1	243034	243034	+	ID=TSS_001023
NC_007181.1	243036	243036	+	ID=TSS_001024
NC_007181.1	243745	243745	+	ID=TSS_001025
NC_007181.1	244369	244369	+	ID=TSS_001026
NC_007181.1	245247	245247	+	ID=TSS_001027
NC_007181.1	245249	245249	+	ID=TSS_001028
NC_007181.1	245414	245414	+	ID=TSS_001029
NC_007181.1	245671	245671	+	ID=TSS_001030
NC_007181.1	245929	245929	+	ID=TSS_001031
NC_007181.1	246247	246247	+	ID=TSS_001032
NC_007181.1	246269	246269	+	ID=TSS_001033
NC_007181.1	247391	247391	+	ID=TSS_001034
NC_007181.1	247392	247392	+	ID=TSS_001035
NC_007181.1	248191	248191	+	ID=TSS_001036
NC_007181.1	249418	249418	+	ID=TSS_001037
NC_007181.1	250350	250350	+	ID=TSS_001038
NC_007181.1	250931	250931	+	ID=TSS_001039
NC_007181.1	251030	251030	+	ID=TSS_001040
NC_007181.1	251031	251031	+	ID=TSS_001041
NC_007181.1	251315	251315	+	ID=TSS_001042
NC_007181.1	251316	251316	+	ID=TSS_001043
NC_007181.1	252107	252107	+	ID=TSS_001044
NC_007181.1	252532	252532	+	ID=TSS_001045
NC_007181.1	253145	253145	+	ID=TSS_001046
NC_007181.1	253147	253147	+	ID=TSS_001047
NC_007181.1	253494	253494	+	ID=TSS_001048
NC_007181.1	253901	253901	+	ID=TSS_001049
NC_007181.1	254041	254041	+	ID=TSS_001050
NC_007181.1	254127	254127	+	ID=TSS_001051
NC_007181.1	254384	254384	+	ID=TSS_001052
NC_007181.1	254494	254494	+	ID=TSS_001053
NC_007181.1	254511	254511	+	ID=TSS_001054
NC_007181.1	254513	254513	+	ID=TSS_001055
NC_007181.1	255448	255448	+	ID=TSS_001056
NC_007181.1	256425	256425	+	ID=TSS_001057
NC_007181.1	256461	256461	+	ID=TSS_001058
NC_007181.1	256874	256874	+	ID=TSS_001059
NC_007181.1	256982	256982	+	ID=TSS_001060
NC_007181.1	257062	257062	+	ID=TSS_001061
NC_007181.1	257387	257387	+	ID=TSS_001062
NC_007181.1	258095	258095	+	ID=TSS_001063
NC_007181.1	258431	258431	+	ID=TSS_001064
NC_007181.1	259313	259313	+	ID=TSS_001065
NC_007181.1	259315	259315	+	ID=TSS_001066
NC_007181.1	259488	259488	+	ID=TSS_001067
NC_007181.1	260651	260651	+	ID=TSS_001068
NC_007181.1	260880	260880	+	ID=TSS_001069
NC_007181.1	261946	261946	+	ID=TSS_001070
NC_007181.1	262796	262796	+	ID=TSS_001071
NC_007181.1	262803	262803	+	ID=TSS_001072
NC_007181.1	263146	263146	+	ID=TSS_001073
NC_007181.1	263555	263555	+	ID=TSS_001074
NC_007181.1	263557	263557	+	ID=TSS_001075
NC_007181.1	263577	263577	+	ID=TSS_001076
NC_007181.1	265024	265024	+	ID=TSS_001077
NC_007181.1	265588	265588	+	ID=TSS_001078
NC_007181.1	265590	265590	+	ID=TSS_001079
NC_007181.1	265592	265592	+	ID=TSS_001080
NC_007181.1	265911	265911	+	ID=TSS_001081
NC_007181.1	265913	265913	+	ID=TSS_001082
NC_007181.1	266268	266268	+	ID=TSS_001083
NC_007181.1	267091	267091	+	ID=TSS_001084
NC_007181.1	267777	267777	+	ID=TSS_001085
NC_007181.1	267826	267826	+	ID=TSS_001086
NC_007181.1	268783	268783	+	ID=TSS_001087
NC_007181.1	268807	268807	+	ID=TSS_001088
NC_007181.1	268826	268826	+	ID=TSS_001089
NC_007181.1	269192	269192	+	ID=TSS_001090
NC_007181.1	269263	269263	+	ID=TSS_001091
NC_007181.1	269264	269264	+	ID=TSS_001092
NC_007181.1	269587	269587	+	ID=TSS_001093
NC_007181.1	269627	269627	+	ID=TSS_001094
NC_007181.1	269635	269635	+	ID=TSS_001095
NC_007181.1	269860	269860	+	ID=TSS_001096
NC_007181.1	269879	269879	+	ID=TSS_001097
NC_007181.1	270380	270380	+	ID=TSS_001098
NC_007181.1	270520	270520	+	ID=TSS_001099
NC_007181.1	270629	270629	+	ID=TSS_001100
NC_007181.1	270784	270784	+	ID=TSS_001101
NC_007181.1	270788	270788	+	ID=TSS_001102
NC_007181.1	270790	270790	+	ID=TSS_001103
NC_007181.1	270844	270844	+	ID=TSS_001104
NC_007181.1	270861	270861	+	ID=TSS_001105
NC_007181.1	270862	270862	+	ID=TSS_001106
NC_007181.1	270864	270864	+	ID=TSS_001107
NC_007181.1	270888	270888	+	ID=TSS_001108
NC_007181.1	271076	271076	+	ID=TSS_001109
NC_007181.1	271189	271189	+	ID=TSS_001110
NC_007181.1	271201	271201	+	ID=TSS_001111
NC_007181.1	271505	271505	+	ID=TSS_001112
NC_007181.1	271995	271995	+	ID=TSS_001113
NC_007181.1	273517	273517	+	ID=TSS_001114
NC_007181.1	274702	274702	+	ID=TSS_001115
NC_007181.1	275193	275193	+	ID=TSS_001116
NC_007181.1	276693	276693	+	ID=TSS_001117
NC_007181.1	276694	276694	+	ID=TSS_001118
NC_007181.1	276696	276696	+	ID=TSS_001119
NC_007181.1	276992	276992	+	ID=TSS_001120
NC_007181.1	278373	278373	+	ID=TSS_001121
NC_007181.1	278434	278434	+	ID=TSS_001122
NC_007181.1	278435	278435	+	ID=TSS_001123
NC_007181.1	279573	279573	+	ID=TSS_001124
NC_007181.1	280138	280138	+	ID=TSS_001125
NC_007181.1	280141	280141	+	ID=TSS_001126
NC_007181.1	280145	280145	+	ID=TSS_001127
NC_007181.1	280495	280495	+	ID=TSS_001128
NC_007181.1	280498	280498	+	ID=TSS_001129
NC_007181.1	280613	280613	+	ID=TSS_001130
NC_007181.1	281726	281726	+	ID=TSS_001131
NC_007181.1	281845	281845	+	ID=TSS_001132
NC_007181.1	282949	282949	+	ID=TSS_001133
NC_007181.1	282951	282951	+	ID=TSS_001134
NC_007181.1	282953	282953	+	ID=TSS_001135
NC_007181.1	283652	283652	+	ID=TSS_001136
NC_007181.1	283653	283653	+	ID=TSS_001137
NC_007181.1	283654	283654	+	ID=TSS_001138
NC_007181.1	283657	283657	+	ID=TSS_001139
NC_007181.1	283658	283658	+	ID=TSS_001140
NC_007181.1	284077	284077	+	ID=TSS_001141
NC_007181.1	284210	284210	+	ID=TSS_001142
NC_007181.1	284314	284314	+	ID=TSS_001143
NC_007181.1	284744	284744	+	ID=TSS_001144
NC_007181.1	284819	284819	+	ID=TSS_001145
NC_007181.1	284826	284826	+	ID=TSS_001146
NC_007181.1	284992	284992	+	ID=TSS_001147
NC_007181.1	284993	284993	+	ID=TSS_001148
NC_007181.1	285082	285082	+	ID=TSS_001149
NC_007181.1	285093	285093	+	ID=TSS_001150
NC_007181.1	285428	285428	+	ID=TSS_001151
NC_007181.1	285515	285515	+	ID=TSS_001152
NC_007181.1	285819	285819	+	ID=TSS_001153
NC_007181.1	285859	285859	+	ID=TSS_001154
NC_007181.1	285912	285912	+	ID=TSS_001155
NC_007181.1	285917	285917	+	ID=TSS_001156
NC_007181.1	285918	285918	+	ID=TSS_001157
NC_007181.1	285920	285920	+	ID=TSS_001158
NC_007181.1	285921	285921	+	ID=TSS_001159
NC_007181.1	285922	285922	+	ID=TSS_001160
NC_007181.1	285927	285927	+	ID=TSS_001161
NC_007181.1	285929	285929	+	ID=TSS_001162
NC_007181.1	285930	285930	+	ID=TSS_001163
NC_007181.1	285931	285931	+	ID=TSS_001164
NC_007181.1	286209	286209	+	ID=TSS_001165
NC_007181.1	286274	286274	+	ID=TSS_001166
NC_007181.1	287609	287609	+	ID=TSS_001167
NC_007181.1	288077	288077	+	ID=TSS_001168
NC_007181.1	288274	288274	+	ID=TSS_001169
NC_007181.1	288277	288277	+	ID=TSS_001170
NC_007181.1	288278	288278	+	ID=TSS_001171
NC_007181.1	288294	288294	+	ID=TSS_001172
NC_007181.1	288786	288786	+	ID=TSS_001173
NC_007181.1	288877	288877	+	ID=TSS_001174
NC_007181.1	289066	289066	+	ID=TSS_001175
NC_007181.1	289067	289067	+	ID=TSS_001176
NC_007181.1	289207	289207	+	ID=TSS_001177
NC_007181.1	289351	289351	+	ID=TSS_001178
NC_007181.1	289908	289908	+	ID=TSS_001179
NC_007181.1	290011	290011	+	ID=TSS_001180
NC_007181.1	290012	290012	+	ID=TSS_001181
NC_007181.1	290013	290013	+	ID=TSS_001182
NC_007181.1	290347	290347	+	ID=TSS_001183
NC_007181.1	290426	290426	+	ID=TSS_001184
NC_007181.1	290428	290428	+	ID=TSS_001185
NC_007181.1	290433	290433	+	ID=TSS_001186
NC_007181.1	290606	290606	+	ID=TSS_001187
NC_007181.1	290742	290742	+	ID=TSS_001188
NC_007181.1	290743	290743	+	ID=TSS_001189
NC_007181.1	291302	291302	+	ID=TSS_001190
NC_007181.1	291303	291303	+	ID=TSS_001191
NC_007181.1	292081	292081	+	ID=TSS_001192
NC_007181.1	293608	293608	+	ID=TSS_001193
NC_007181.1	294409	294409	+	ID=TSS_001194
NC_007181.1	294931	294931	+	ID=TSS_001195
NC_007181.1	295235	295235	+	ID=TSS_001196
NC_007181.1	295237	295237	+	ID=TSS_001197
NC_007181.1	295569	295569	+	ID=TSS_001198
NC_007181.1	295720	295720	+	ID=TSS_001199
NC_007181.1	295942	295942	+	ID=TSS_001200
NC_007181.1	296333	296333	+	ID=TSS_001201
NC_007181.1	296335	296335	+	ID=TSS_001202
NC_007181.1	296636	296636	+	ID=TSS_001203
NC_007181.1	296759	296759	+	ID=TSS_001204
NC_007181.1	296915	296915	+	ID=TSS_001205
NC_007181.1	297107	297107	+	ID=TSS_001206
NC_007181.1	297108	297108	+	ID=TSS_001207
NC_007181.1	297291	297291	+	ID=TSS_001208
NC_007181.1	297374	297374	+	ID=TSS_001209
NC_007181.1	298224	298224	+	ID=TSS_001210
NC_007181.1	298396	298396	+	ID=TSS_001211
NC_007181.1	298441	298441	+	ID=TSS_001212
NC_007181.1	298662	298662	+	ID=TSS_001213
NC_007181.1	298663	298663	+	ID=TSS_001214
NC_007181.1	298872	298872	+	ID=TSS_001215
NC_007181.1	298874	298874	+	ID=TSS_001216
NC_007181.1	299000	299000	+	ID=TSS_001217
NC_007181.1	299001	299001	+	ID=TSS_001218
NC_007181.1	299535	299535	+	ID=TSS_001219
NC_007181.1	299766	299766	+	ID=TSS_001220
NC_007181.1	299770	299770	+	ID=TSS_001221
NC_007181.1	300143	300143	+	ID=TSS_001222
NC_007181.1	300146	300146	+	ID=TSS_001223
NC_007181.1	300761	300761	+	ID=TSS_001224
NC_007181.1	300807	300807	+	ID=TSS_001225
NC_007181.1	301179	301179	+	ID=TSS_001226
NC_007181.1	301189	301189	+	ID=TSS_001227
NC_007181.1	301386	301386	+	ID=TSS_001228
NC_007181.1	301581	301581	+	ID=TSS_001229
NC_007181.1	301582	301582	+	ID=TSS_001230
NC_007181.1	301679	301679	+	ID=TSS_001231
NC_007181.1	301681	301681	+	ID=TSS_001232
NC_007181.1	302089	302089	+	ID=TSS_001233
NC_007181.1	302207	302207	+	ID=TSS_001234
NC_007181.1	302213	302213	+	ID=TSS_001235
NC_007181.1	302637	302637	+	ID=TSS_001236
NC_007181.1	302845	302845	+	ID=TSS_001237
NC_007181.1	303112	303112	+	ID=TSS_001238
NC_007181.1	303216	303216	+	ID=TSS_001239
NC_007181.1	305589	305589	+	ID=TSS_001240
NC_007181.1	305832	305832	+	ID=TSS_001241
NC_007181.1	305835	305835	+	ID=TSS_001242
NC_007181.1	305838	305838	+	ID=TSS_001243
NC_007181.1	306349	306349	+	ID=TSS_001244
NC_007181.1	306497	306497	+	ID=TSS_001245
NC_007181.1	307826	307826	+	ID=TSS_001246
NC_007181.1	308626	308626	+	ID=TSS_001247
NC_007181.1	308691	308691	+	ID=TSS_001248
NC_007181.1	308767	308767	+	ID=TSS_001249
NC_007181.1	309211	309211	+	ID=TSS_001250
NC_007181.1	309341	309341	+	ID=TSS_001251
NC_007181.1	309342	309342	+	ID=TSS_001252
NC_007181.1	309344	309344	+	ID=TSS_001253
NC_007181.1	309855	309855	+	ID=TSS_001254
NC_007181.1	309871	309871	+	ID=TSS_001255
NC_007181.1	309873	309873	+	ID=TSS_001256
NC_007181.1	310570	310570	+	ID=TSS_001257
NC_007181.1	310641	310641	+	ID=TSS_001258
NC_007181.1	310717	310717	+	ID=TSS_001259
NC_007181.1	310984	310984	+	ID=TSS_001260
NC_007181.1	311345	311345	+	ID=TSS_001261
NC_007181.1	311853	311853	+	ID=TSS_001262
NC_007181.1	311887	311887	+	ID=TSS_001263
NC_007181.1	311907	311907	+	ID=TSS_001264
NC_007181.1	312549	312549	+	ID=TSS_001265
NC_007181.1	312577	312577	+	ID=TSS_001266
NC_007181.1	313161	313161	+	ID=TSS_001267
NC_007181.1	313620	313620	+	ID=TSS_001268
NC_007181.1	313995	313995	+	ID=TSS_001269
NC_007181.1	314549	314549	+	ID=TSS_001270
NC_007181.1	314565	314565	+	ID=TSS_001271
NC_007181.1	314566	314566	+	ID=TSS_001272
NC_007181.1	314724	314724	+	ID=TSS_001273
NC_007181.1	315284	315284	+	ID=TSS_001274
NC_007181.1	315526	315526	+	ID=TSS_001275
NC_007181.1	315528	315528	+	ID=TSS_001276
NC_007181.1	315713	315713	+	ID=TSS_001277
NC_007181.1	316056	316056	+	ID=TSS_001278
NC_007181.1	316063	316063	+	ID=TSS_001279
NC_007181.1	316276	316276	+	ID=TSS_001280
NC_007181.1	316284	316284	+	ID=TSS_001281
NC_007181.1	316314	316314	+	ID=TSS_001282
NC_007181.1	316318	316318	+	ID=TSS_001283
NC_007181.1	316797	316797	+	ID=TSS_001284
NC_007181.1	317245	317245	+	ID=TSS_001285
NC_007181.1	317638	317638	+	ID=TSS_001286
NC_007181.1	317678	317678	+	ID=TSS_001287
NC_007181.1	317680	317680	+	ID=TSS_001288
NC_007181.1	317865	317865	+	ID=TSS_001289
NC_007181.1	318862	318862	+	ID=TSS_001290
NC_007181.1	319102	319102	+	ID=TSS_001291
NC_007181.1	319429	319429	+	ID=TSS_001292
NC_007181.1	319864	319864	+	ID=TSS_001293
NC_007181.1	320052	320052	+	ID=TSS_001294
NC_007181.1	320160	320160	+	ID=TSS_001295
NC_007181.1	320664	320664	+	ID=TSS_001296
NC_007181.1	320816	320816	+	ID=TSS_001297
NC_007181.1	320818	320818	+	ID=TSS_001298
NC_007181.1	320877	320877	+	ID=TSS_001299
NC_007181.1	320891	320891	+	ID=TSS_001300
NC_007181.1	321295	321295	+	ID=TSS_001301
NC_007181.1	321735	321735	+	ID=TSS_001302
NC_007181.1	322136	322136	+	ID=TSS_001303
NC_007181.1	322271	322271	+	ID=TSS_001304
NC_007181.1	322878	322878	+	ID=TSS_001305
NC_007181.1	322880	322880	+	ID=TSS_001306
NC_007181.1	322882	322882	+	ID=TSS_001307
NC_007181.1	322889	322889	+	ID=TSS_001308
NC_007181.1	323915	323915	+	ID=TSS_001309
NC_007181.1	324669	324669	+	ID=TSS_001310
NC_007181.1	325104	325104	+	ID=TSS_001311
NC_007181.1	325232	325232	+	ID=TSS_001312
NC_007181.1	325556	325556	+	ID=TSS_001313
NC_007181.1	325557	325557	+	ID=TSS_001314
NC_007181.1	325561	325561	+	ID=TSS_001315
NC_007181.1	325563	325563	+	ID=TSS_001316
NC_007181.1	325564	325564	+	ID=TSS_001317
NC_007181.1	325566	325566	+	ID=TSS_001318
NC_007181.1	325571	325571	+	ID=TSS_001319
NC_007181.1	325572	325572	+	ID=TSS_001320
NC_007181.1	325574	325574	+	ID=TSS_001321
NC_007181.1	325575	325575	+	ID=TSS_001322
NC_007181.1	325576	325576	+	ID=TSS_001323
NC_007181.1	326435	326435	+	ID=TSS_001324
NC_007181.1	326436	326436	+	ID=TSS_001325
NC_007181.1	326760	326760	+	ID=TSS_001326
NC_007181.1	326776	326776	+	ID=TSS_001327
NC_007181.1	327008	327008	+	ID=TSS_001328
NC_007181.1	327052	327052	+	ID=TSS_001329
NC_007181.1	327074	327074	+	ID=TSS_001330
NC_007181.1	327075	327075	+	ID=TSS_001331
NC_007181.1	327077	327077	+	ID=TSS_001332
NC_007181.1	327521	327521	+	ID=TSS_001333
NC_007181.1	327693	327693	+	ID=TSS_001334
NC_007181.1	327697	327697	+	ID=TSS_001335
NC_007181.1	328429	328429	+	ID=TSS_001336
NC_007181.1	328430	328430	+	ID=TSS_001337
NC_007181.1	328431	328431	+	ID=TSS_001338
NC_007181.1	328432	328432	+	ID=TSS_001339
NC_007181.1	329180	329180	+	ID=TSS_001340
NC_007181.1	329181	329181	+	ID=TSS_001341
NC_007181.1	329185	329185	+	ID=TSS_001342
NC_007181.1	329203	329203	+	ID=TSS_001343
NC_007181.1	329208	329208	+	ID=TSS_001344
NC_007181.1	329212	329212	+	ID=TSS_001345
NC_007181.1	329228	329228	+	ID=TSS_001346
NC_007181.1	329674	329674	+	ID=TSS_001347
NC_007181.1	329802	329802	+	ID=TSS_001348
NC_007181.1	329876	329876	+	ID=TSS_001349
NC_007181.1	330678	330678	+	ID=TSS_001350
NC_007181.1	330680	330680	+	ID=TSS_001351
NC_007181.1	330725	330725	+	ID=TSS_001352
NC_007181.1	330973	330973	+	ID=TSS_001353
NC_007181.1	331478	331478	+	ID=TSS_001354
NC_007181.1	331630	331630	+	ID=TSS_001355
NC_007181.1	331631	331631	+	ID=TSS_001356
NC_007181.1	331946	331946	+	ID=TSS_001357
NC_007181.1	332228	332228	+	ID=TSS_001358
NC_007181.1	332229	332229	+	ID=TSS_001359
NC_007181.1	332553	332553	+	ID=TSS_001360
NC_007181.1	333299	333299	+	ID=TSS_001361
NC_007181.1	333603	333603	+	ID=TSS_001362
NC_007181.1	333604	333604	+	ID=TSS_001363
NC_007181.1	333606	333606	+	ID=TSS_001364
NC_007181.1	333655	333655	+	ID=TSS_001365
NC_007181.1	333669	333669	+	ID=TSS_001366
NC_007181.1	333692	333692	+	ID=TSS_001367
NC_007181.1	333694	333694	+	ID=TSS_001368
NC_007181.1	334470	334470	+	ID=TSS_001369
NC_007181.1	334472	334472	+	ID=TSS_001370
NC_007181.1	334546	334546	+	ID=TSS_001371
NC_007181.1	334845	334845	+	ID=TSS_001372
NC_007181.1	335614	335614	+	ID=TSS_001373
NC_007181.1	335756	335756	+	ID=TSS_001374
NC_007181.1	336149	336149	+	ID=TSS_001375
NC_007181.1	336212	336212	+	ID=TSS_001376
NC_007181.1	336486	336486	+	ID=TSS_001377
NC_007181.1	337036	337036	+	ID=TSS_001378
NC_007181.1	337037	337037	+	ID=TSS_001379
NC_007181.1	337243	337243	+	ID=TSS_001380
NC_007181.1	337694	337694	+	ID=TSS_001381
NC_007181.1	337696	337696	+	ID=TSS_001382
NC_007181.1	338098	338098	+	ID=TSS_001383
NC_007181.1	339218	339218	+	ID=TSS_001384
NC_007181.1	340581	340581	+	ID=TSS_001385
NC_007181.1	340956	340956	+	ID=TSS_001386
NC_007181.1	342746	342746	+	ID=TSS_001387
NC_007181.1	342972	342972	+	ID=TSS_001388
NC_007181.1	342993	342993	+	ID=TSS_001389
NC_007181.1	343694	343694	+	ID=TSS_001390
NC_007181.1	343948	343948	+	ID=TSS_001391
NC_007181.1	344649	344649	+	ID=TSS_001392
NC_007181.1	345703	345703	+	ID=TSS_001393
NC_007181.1	345704	345704	+	ID=TSS_001394
NC_007181.1	346565	346565	+	ID=TSS_001395
NC_007181.1	346721	346721	+	ID=TSS_001396
NC_007181.1	347287	347287	+	ID=TSS_001397
NC_007181.1	347496	347496	+	ID=TSS_001398
NC_007181.1	347611	347611	+	ID=TSS_001399
NC_007181.1	347615	347615	+	ID=TSS_001400
NC_007181.1	347671	347671	+	ID=TSS_001401
NC_007181.1	347975	347975	+	ID=TSS_001402
NC_007181.1	348508	348508	+	ID=TSS_001403
NC_007181.1	348563	348563	+	ID=TSS_001404
NC_007181.1	349689	349689	+	ID=TSS_001405
NC_007181.1	349690	349690	+	ID=TSS_001406
NC_007181.1	349691	349691	+	ID=TSS_001407
NC_007181.1	349692	349692	+	ID=TSS_001408
NC_007181.1	349693	349693	+	ID=TSS_001409
NC_007181.1	349695	349695	+	ID=TSS_001410
NC_007181.1	350362	350362	+	ID=TSS_001411
NC_007181.1	350533	350533	+	ID=TSS_001412
NC_007181.1	350535	350535	+	ID=TSS_001413
NC_007181.1	351144	351144	+	ID=TSS_001414
NC_007181.1	351163	351163	+	ID=TSS_001415
NC_007181.1	351190	351190	+	ID=TSS_001416
NC_007181.1	351196	351196	+	ID=TSS_001417
NC_007181.1	351384	351384	+	ID=TSS_001418
NC_007181.1	351504	351504	+	ID=TSS_001419
NC_007181.1	352313	352313	+	ID=TSS_001420
NC_007181.1	352317	352317	+	ID=TSS_001421
NC_007181.1	352465	352465	+	ID=TSS_001422
NC_007181.1	353122	353122	+	ID=TSS_001423
NC_007181.1	353237	353237	+	ID=TSS_001424
NC_007181.1	353241	353241	+	ID=TSS_001425
NC_007181.1	353579	353579	+	ID=TSS_001426
NC_007181.1	353672	353672	+	ID=TSS_001427
NC_007181.1	353759	353759	+	ID=TSS_001428
NC_007181.1	354525	354525	+	ID=TSS_001429
NC_007181.1	354609	354609	+	ID=TSS_001430
NC_007181.1	354917	354917	+	ID=TSS_001431
NC_007181.1	355371	355371	+	ID=TSS_001432
NC_007181.1	356009	356009	+	ID=TSS_001433
NC_007181.1	356439	356439	+	ID=TSS_001434
NC_007181.1	356672	356672	+	ID=TSS_001435
NC_007181.1	356674	356674	+	ID=TSS_001436
NC_007181.1	356840	356840	+	ID=TSS_001437
NC_007181.1	356841	356841	+	ID=TSS_001438
NC_007181.1	356843	356843	+	ID=TSS_001439
NC_007181.1	357313	357313	+	ID=TSS_001440
NC_007181.1	357314	357314	+	ID=TSS_001441
NC_007181.1	357317	357317	+	ID=TSS_001442
NC_007181.1	357389	357389	+	ID=TSS_001443
NC_007181.1	357772	357772	+	ID=TSS_001444
NC_007181.1	357805	357805	+	ID=TSS_001445
NC_007181.1	358102	358102	+	ID=TSS_001446
NC_007181.1	358904	358904	+	ID=TSS_001447
NC_007181.1	358906	358906	+	ID=TSS_001448
NC_007181.1	359376	359376	+	ID=TSS_001449
NC_007181.1	359420	359420	+	ID=TSS_001450
NC_007181.1	359551	359551	+	ID=TSS_001451
NC_007181.1	359553	359553	+	ID=TSS_001452
NC_007181.1	359735	359735	+	ID=TSS_001453
NC_007181.1	360455	360455	+	ID=TSS_001454
NC_007181.1	360456	360456	+	ID=TSS_001455
NC_007181.1	360475	360475	+	ID=TSS_001456
NC_007181.1	360851	360851	+	ID=TSS_001457
NC_007181.1	360853	360853	+	ID=TSS_001458
NC_007181.1	360854	360854	+	ID=TSS_001459
NC_007181.1	360855	360855	+	ID=TSS_001460
NC_007181.1	360857	360857	+	ID=TSS_001461
NC_007181.1	360859	360859	+	ID=TSS_001462
NC_007181.1	360860	360860	+	ID=TSS_001463
NC_007181.1	361470	361470	+	ID=TSS_001464
NC_007181.1	361471	361471	+	ID=TSS_001465
NC_007181.1	361594	361594	+	ID=TSS_001466
NC_007181.1	361786	361786	+	ID=TSS_001467
NC_007181.1	362555	362555	+	ID=TSS_001468
NC_007181.1	362641	362641	+	ID=TSS_001469
NC_007181.1	362924	362924	+	ID=TSS_001470
NC_007181.1	362926	362926	+	ID=TSS_001471
NC_007181.1	362939	362939	+	ID=TSS_001472
NC_007181.1	362941	362941	+	ID=TSS_001473
NC_007181.1	363456	363456	+	ID=TSS_001474
NC_007181.1	363457	363457	+	ID=TSS_001475
NC_007181.1	364217	364217	+	ID=TSS_001476
NC_007181.1	365254	365254	+	ID=TSS_001477
NC_007181.1	365288	365288	+	ID=TSS_001478
NC_007181.1	365304	365304	+	ID=TSS_001479
NC_007181.1	365628	365628	+	ID=TSS_001480
NC_007181.1	365743	365743	+	ID=TSS_001481
NC_007181.1	365889	365889	+	ID=TSS_001482
NC_007181.1	366459	366459	+	ID=TSS_001483
NC_007181.1	366687	366687	+	ID=TSS_001484
NC_007181.1	367338	367338	+	ID=TSS_001485
NC_007181.1	367360	367360	+	ID=TSS_001486
NC_007181.1	367361	367361	+	ID=TSS_001487
NC_007181.1	368201	368201	+	ID=TSS_001488
NC_007181.1	369049	369049	+	ID=TSS_001489
NC_007181.1	369276	369276	+	ID=TSS_001490
NC_007181.1	369414	369414	+	ID=TSS_001491
NC_007181.1	370860	370860	+	ID=TSS_001492
NC_007181.1	371318	371318	+	ID=TSS_001493
NC_007181.1	371690	371690	+	ID=TSS_001494
NC_007181.1	371701	371701	+	ID=TSS_001495
NC_007181.1	371710	371710	+	ID=TSS_001496
NC_007181.1	371711	371711	+	ID=TSS_001497
NC_007181.1	371713	371713	+	ID=TSS_001498
NC_007181.1	373052	373052	+	ID=TSS_001499
NC_007181.1	373053	373053	+	ID=TSS_001500
NC_007181.1	373197	373197	+	ID=TSS_001501
NC_007181.1	374397	374397	+	ID=TSS_001502
NC_007181.1	374604	374604	+	ID=TSS_001503
NC_007181.1	375016	375016	+	ID=TSS_001504
NC_007181.1	375099	375099	+	ID=TSS_001505
NC_007181.1	375100	375100	+	ID=TSS_001506
NC_007181.1	375119	375119	+	ID=TSS_001507
NC_007181.1	375136	375136	+	ID=TSS_001508
NC_007181.1	375450	375450	+	ID=TSS_001509
NC_007181.1	375788	375788	+	ID=TSS_001510
NC_007181.1	375944	375944	+	ID=TSS_001511
NC_007181.1	376106	376106	+	ID=TSS_001512
NC_007181.1	376108	376108	+	ID=TSS_001513
NC_007181.1	376110	376110	+	ID=TSS_001514
NC_007181.1	376287	376287	+	ID=TSS_001515
NC_007181.1	376289	376289	+	ID=TSS_001516
NC_007181.1	376338	376338	+	ID=TSS_001517
NC_007181.1	376640	376640	+	ID=TSS_001518
NC_007181.1	376656	376656	+	ID=TSS_001519
NC_007181.1	376775	376775	+	ID=TSS_001520
NC_007181.1	376794	376794	+	ID=TSS_001521
NC_007181.1	376807	376807	+	ID=TSS_001522
NC_007181.1	376921	376921	+	ID=TSS_001523
NC_007181.1	376922	376922	+	ID=TSS_001524
NC_007181.1	376923	376923	+	ID=TSS_001525
NC_007181.1	376924	376924	+	ID=TSS_001526
NC_007181.1	376926	376926	+	ID=TSS_001527
NC_007181.1	377446	377446	+	ID=TSS_001528
NC_007181.1	377500	377500	+	ID=TSS_001529
NC_007181.1	378120	378120	+	ID=TSS_001530
NC_007181.1	378122	378122	+	ID=TSS_001531
NC_007181.1	378124	378124	+	ID=TSS_001532
NC_007181.1	378312	378312	+	ID=TSS_001533
NC_007181.1	378788	378788	+	ID=TSS_001534
NC_007181.1	378866	378866	+	ID=TSS_001535
NC_007181.1	379086	379086	+	ID=TSS_001536
NC_007181.1	379281	379281	+	ID=TSS_001537
NC_007181.1	379317	379317	+	ID=TSS_001538
NC_007181.1	380022	380022	+	ID=TSS_001539
NC_007181.1	380060	380060	+	ID=TSS_001540
NC_007181.1	380061	380061	+	ID=TSS_001541
NC_007181.1	380062	380062	+	ID=TSS_001542
NC_007181.1	380063	380063	+	ID=TSS_001543
NC_007181.1	380064	380064	+	ID=TSS_001544
NC_007181.1	380256	380256	+	ID=TSS_001545
NC_007181.1	380257	380257	+	ID=TSS_001546
NC_007181.1	380285	380285	+	ID=TSS_001547
NC_007181.1	381387	381387	+	ID=TSS_001548
NC_007181.1	381589	381589	+	ID=TSS_001549
NC_007181.1	381609	381609	+	ID=TSS_001550
NC_007181.1	381889	381889	+	ID=TSS_001551
NC_007181.1	381893	381893	+	ID=TSS_001552
NC_007181.1	382214	382214	+	ID=TSS_001553
NC_007181.1	382216	382216	+	ID=TSS_001554
NC_007181.1	382217	382217	+	ID=TSS_001555
NC_007181.1	382905	382905	+	ID=TSS_001556
NC_007181.1	384232	384232	+	ID=TSS_001557
NC_007181.1	384278	384278	+	ID=TSS_001558
NC_007181.1	384422	384422	+	ID=TSS_001559
NC_007181.1	384423	384423	+	ID=TSS_001560
NC_007181.1	384425	384425	+	ID=TSS_001561
NC_007181.1	384878	384878	+	ID=TSS_001562
NC_007181.1	385180	385180	+	ID=TSS_001563
NC_007181.1	385197	385197	+	ID=TSS_001564
NC_007181.1	385318	385318	+	ID=TSS_001565
NC_007181.1	386363	386363	+	ID=TSS_001566
NC_007181.1	386531	386531	+	ID=TSS_001567
NC_007181.1	386797	386797	+	ID=TSS_001568
NC_007181.1	386799	386799	+	ID=TSS_001569
NC_007181.1	386816	386816	+	ID=TSS_001570
NC_007181.1	387006	387006	+	ID=TSS_001571
NC_007181.1	387097	387097	+	ID=TSS_001572
NC_007181.1	387098	387098	+	ID=TSS_001573
NC_007181.1	387099	387099	+	ID=TSS_001574
NC_007181.1	387100	387100	+	ID=TSS_001575
NC_007181.1	387101	387101	+	ID=TSS_001576
NC_007181.1	387102	387102	+	ID=TSS_001577
NC_007181.1	387152	387152	+	ID=TSS_001578
NC_007181.1	387229	387229	+	ID=TSS_001579
NC_007181.1	387250	387250	+	ID=TSS_001580
NC_007181.1	387252	387252	+	ID=TSS_001581
NC_007181.1	387270	387270	+	ID=TSS_001582
NC_007181.1	387282	387282	+	ID=TSS_001583
NC_007181.1	387301	387301	+	ID=TSS_001584
NC_007181.1	387316	387316	+	ID=TSS_001585
NC_007181.1	387320	387320	+	ID=TSS_001586
NC_007181.1	387328	387328	+	ID=TSS_001587
NC_007181.1	387342	387342	+	ID=TSS_001588
NC_007181.1	387346	387346	+	ID=TSS_001589
NC_007181.1	387348	387348	+	ID=TSS_001590
NC_007181.1	387369	387369	+	ID=TSS_001591
NC_007181.1	389055	389055	+	ID=TSS_001592
NC_007181.1	389060	389060	+	ID=TSS_001593
NC_007181.1	389062	389062	+	ID=TSS_001594
NC_007181.1	389204	389204	+	ID=TSS_001595
NC_007181.1	389208	389208	+	ID=TSS_001596
NC_007181.1	389798	389798	+	ID=TSS_001597
NC_007181.1	390249	390249	+	ID=TSS_001598
NC_007181.1	390472	390472	+	ID=TSS_001599
NC_007181.1	390506	390506	+	ID=TSS_001600
NC_007181.1	390863	390863	+	ID=TSS_001601
NC_007181.1	391675	391675	+	ID=TSS_001602
NC_007181.1	391678	391678	+	ID=TSS_001603
NC_007181.1	392701	392701	+	ID=TSS_001604
NC_007181.1	393754	393754	+	ID=TSS_001605
NC_007181.1	394332	394332	+	ID=TSS_001606
NC_007181.1	394678	394678	+	ID=TSS_001607
NC_007181.1	394687	394687	+	ID=TSS_001608
NC_007181.1	394764	394764	+	ID=TSS_001609
NC_007181.1	395014	395014	+	ID=TSS_001610
NC_007181.1	395119	395119	+	ID=TSS_001611
NC_007181.1	395667	395667	+	ID=TSS_001612
NC_007181.1	395668	395668	+	ID=TSS_001613
NC_007181.1	395670	395670	+	ID=TSS_001614
NC_007181.1	395671	395671	+	ID=TSS_001615
NC_007181.1	395926	395926	+	ID=TSS_001616
NC_007181.1	396588	396588	+	ID=TSS_001617
NC_007181.1	396757	396757	+	ID=TSS_001618
NC_007181.1	397027	397027	+	ID=TSS_001619
NC_007181.1	397098	397098	+	ID=TSS_001620
NC_007181.1	397115	397115	+	ID=TSS_001621
NC_007181.1	397117	397117	+	ID=TSS_001622
NC_007181.1	397198	397198	+	ID=TSS_001623
NC_007181.1	397200	397200	+	ID=TSS_001624
NC_007181.1	397279	397279	+	ID=TSS_001625
NC_007181.1	397281	397281	+	ID=TSS_001626
NC_007181.1	397506	397506	+	ID=TSS_001627
NC_007181.1	397602	397602	+	ID=TSS_001628
NC_007181.1	397827	397827	+	ID=TSS_001629
NC_007181.1	397908	397908	+	ID=TSS_001630
NC_007181.1	397914	397914	+	ID=TSS_001631
NC_007181.1	398153	398153	+	ID=TSS_001632
NC_007181.1	398157	398157	+	ID=TSS_001633
NC_007181.1	398217	398217	+	ID=TSS_001634
NC_007181.1	398797	398797	+	ID=TSS_001635
NC_007181.1	399924	399924	+	ID=TSS_001636
NC_007181.1	400956	400956	+	ID=TSS_001637
NC_007181.1	401890	401890	+	ID=TSS_001638
NC_007181.1	401892	401892	+	ID=TSS_001639
NC_007181.1	402817	402817	+	ID=TSS_001640
NC_007181.1	403901	403901	+	ID=TSS_001641
NC_007181.1	404868	404868	+	ID=TSS_001642
NC_007181.1	404874	404874	+	ID=TSS_001643
NC_007181.1	404877	404877	+	ID=TSS_001644
NC_007181.1	405696	405696	+	ID=TSS_001645
NC_007181.1	406294	406294	+	ID=TSS_001646
NC_007181.1	407866	407866	+	ID=TSS_001647
NC_007181.1	408276	408276	+	ID=TSS_001648
NC_007181.1	408450	408450	+	ID=TSS_001649
NC_007181.1	409128	409128	+	ID=TSS_001650
NC_007181.1	409184	409184	+	ID=TSS_001651
NC_007181.1	409187	409187	+	ID=TSS_001652
NC_007181.1	409330	409330	+	ID=TSS_001653
NC_007181.1	410016	410016	+	ID=TSS_001654
NC_007181.1	410017	410017	+	ID=TSS_001655
NC_007181.1	410018	410018	+	ID=TSS_001656
NC_007181.1	410044	410044	+	ID=TSS_001657
NC_007181.1	410048	410048	+	ID=TSS_001658
NC_007181.1	410050	410050	+	ID=TSS_001659
NC_007181.1	411087	411087	+	ID=TSS_001660
NC_007181.1	411356	411356	+	ID=TSS_001661
NC_007181.1	411374	411374	+	ID=TSS_001662
NC_007181.1	411376	411376	+	ID=TSS_001663
NC_007181.1	411458	411458	+	ID=TSS_001664
NC_007181.1	411459	411459	+	ID=TSS_001665
NC_007181.1	411485	411485	+	ID=TSS_001666
NC_007181.1	411514	411514	+	ID=TSS_001667
NC_007181.1	411515	411515	+	ID=TSS_001668
NC_007181.1	411599	411599	+	ID=TSS_001669
NC_007181.1	411617	411617	+	ID=TSS_001670
NC_007181.1	411650	411650	+	ID=TSS_001671
NC_007181.1	411777	411777	+	ID=TSS_001672
NC_007181.1	411861	411861	+	ID=TSS_001673
NC_007181.1	412304	412304	+	ID=TSS_001674
NC_007181.1	412305	412305	+	ID=TSS_001675
NC_007181.1	412548	412548	+	ID=TSS_001676
NC_007181.1	412661	412661	+	ID=TSS_001677
NC_007181.1	412811	412811	+	ID=TSS_001678
NC_007181.1	412926	412926	+	ID=TSS_001679
NC_007181.1	413699	413699	+	ID=TSS_001680
NC_007181.1	414655	414655	+	ID=TSS_001681
NC_007181.1	414656	414656	+	ID=TSS_001682
NC_007181.1	415471	415471	+	ID=TSS_001683
NC_007181.1	415473	415473	+	ID=TSS_001684
NC_007181.1	416273	416273	+	ID=TSS_001685
NC_007181.1	417269	417269	+	ID=TSS_001686
NC_007181.1	417271	417271	+	ID=TSS_001687
NC_007181.1	417452	417452	+	ID=TSS_001688
NC_007181.1	417453	417453	+	ID=TSS_001689
NC_007181.1	417681	417681	+	ID=TSS_001690
NC_007181.1	418260	418260	+	ID=TSS_001691
NC_007181.1	418265	418265	+	ID=TSS_001692
NC_007181.1	419151	419151	+	ID=TSS_001693
NC_007181.1	420210	420210	+	ID=TSS_001694
NC_007181.1	420903	420903	+	ID=TSS_001695
NC_007181.1	421091	421091	+	ID=TSS_001696
NC_007181.1	421093	421093	+	ID=TSS_001697
NC_007181.1	421526	421526	+	ID=TSS_001698
NC_007181.1	421563	421563	+	ID=TSS_001699
NC_007181.1	422019	422019	+	ID=TSS_001700
NC_007181.1	422020	422020	+	ID=TSS_001701
NC_007181.1	422021	422021	+	ID=TSS_001702
NC_007181.1	422042	422042	+	ID=TSS_001703
NC_007181.1	422046	422046	+	ID=TSS_001704
NC_007181.1	422049	422049	+	ID=TSS_001705
NC_007181.1	422648	422648	+	ID=TSS_001706
NC_007181.1	423691	423691	+	ID=TSS_001707
NC_007181.1	423787	423787	+	ID=TSS_001708
NC_007181.1	424795	424795	+	ID=TSS_001709
NC_007181.1	426780	426780	+	ID=TSS_001710
NC_007181.1	427643	427643	+	ID=TSS_001711
NC_007181.1	429529	429529	+	ID=TSS_001712
NC_007181.1	429740	429740	+	ID=TSS_001713
NC_007181.1	430385	430385	+	ID=TSS_001714
NC_007181.1	430466	430466	+	ID=TSS_001715
NC_007181.1	430663	430663	+	ID=TSS_001716
NC_007181.1	430719	430719	+	ID=TSS_001717
NC_007181.1	430720	430720	+	ID=TSS_001718
NC_007181.1	430785	430785	+	ID=TSS_001719
NC_007181.1	431085	431085	+	ID=TSS_001720
NC_007181.1	431280	431280	+	ID=TSS_001721
NC_007181.1	431975	431975	+	ID=TSS_001722
NC_007181.1	431977	431977	+	ID=TSS_001723
NC_007181.1	433420	433420	+	ID=TSS_001724
NC_007181.1	433427	433427	+	ID=TSS_001725
NC_007181.1	433430	433430	+	ID=TSS_001726
NC_007181.1	433467	433467	+	ID=TSS_001727
NC_007181.1	433468	433468	+	ID=TSS_001728
NC_007181.1	433902	433902	+	ID=TSS_001729
NC_007181.1	434030	434030	+	ID=TSS_001730
NC_007181.1	434033	434033	+	ID=TSS_001731
NC_007181.1	435161	435161	+	ID=TSS_001732
NC_007181.1	435162	435162	+	ID=TSS_001733
NC_007181.1	435163	435163	+	ID=TSS_001734
NC_007181.1	435170	435170	+	ID=TSS_001735
NC_007181.1	435451	435451	+	ID=TSS_001736
NC_007181.1	435455	435455	+	ID=TSS_001737
NC_007181.1	435457	435457	+	ID=TSS_001738
NC_007181.1	436273	436273	+	ID=TSS_001739
NC_007181.1	436292	436292	+	ID=TSS_001740
NC_007181.1	436293	436293	+	ID=TSS_001741
NC_007181.1	436351	436351	+	ID=TSS_001742
NC_007181.1	436522	436522	+	ID=TSS_001743
NC_007181.1	438300	438300	+	ID=TSS_001744
NC_007181.1	439205	439205	+	ID=TSS_001745
NC_007181.1	439337	439337	+	ID=TSS_001746
NC_007181.1	439442	439442	+	ID=TSS_001747
NC_007181.1	440046	440046	+	ID=TSS_001748
NC_007181.1	440047	440047	+	ID=TSS_001749
NC_007181.1	440169	440169	+	ID=TSS_001750
NC_007181.1	440172	440172	+	ID=TSS_001751
NC_007181.1	441014	441014	+	ID=TSS_001752
NC_007181.1	441015	441015	+	ID=TSS_001753
NC_007181.1	441790	441790	+	ID=TSS_001754
NC_007181.1	441791	441791	+	ID=TSS_001755
NC_007181.1	441792	441792	+	ID=TSS_001756
NC_007181.1	442196	442196	+	ID=TSS_001757
NC_007181.1	442480	442480	+	ID=TSS_001758
NC_007181.1	442567	442567	+	ID=TSS_001759
NC_007181.1	442582	442582	+	ID=TSS_001760
NC_007181.1	443449	443449	+	ID=TSS_001761
NC_007181.1	443450	443450	+	ID=TSS_001762
NC_007181.1	444376	444376	+	ID=TSS_001763
NC_007181.1	444397	444397	+	ID=TSS_001764
NC_007181.1	444413	444413	+	ID=TSS_001765
NC_007181.1	444415	444415	+	ID=TSS_001766
NC_007181.1	445105	445105	+	ID=TSS_001767
NC_007181.1	445280	445280	+	ID=TSS_001768
NC_007181.1	445336	445336	+	ID=TSS_001769
NC_007181.1	445353	445353	+	ID=TSS_001770
NC_007181.1	445354	445354	+	ID=TSS_001771
NC_007181.1	445355	445355	+	ID=TSS_001772
NC_007181.1	445357	445357	+	ID=TSS_001773
NC_007181.1	446019	446019	+	ID=TSS_001774
NC_007181.1	446020	446020	+	ID=TSS_001775
NC_007181.1	446023	446023	+	ID=TSS_001776
NC_007181.1	446390	446390	+	ID=TSS_001777
NC_007181.1	446494	446494	+	ID=TSS_001778
NC_007181.1	447005	447005	+	ID=TSS_001779
NC_007181.1	447175	447175	+	ID=TSS_001780
NC_007181.1	447885	447885	+	ID=TSS_001781
NC_007181.1	448385	448385	+	ID=TSS_001782
NC_007181.1	449020	449020	+	ID=TSS_001783
NC_007181.1	449101	449101	+	ID=TSS_001784
NC_007181.1	449230	449230	+	ID=TSS_001785
NC_007181.1	449274	449274	+	ID=TSS_001786
NC_007181.1	449389	449389	+	ID=TSS_001787
NC_007181.1	449405	449405	+	ID=TSS_001788
NC_007181.1	449451	449451	+	ID=TSS_001789
NC_007181.1	449453	449453	+	ID=TSS_001790
NC_007181.1	449457	449457	+	ID=TSS_001791
NC_007181.1	449462	449462	+	ID=TSS_001792
NC_007181.1	449493	449493	+	ID=TSS_001793
NC_007181.1	449494	449494	+	ID=TSS_001794
NC_007181.1	449784	449784	+	ID=TSS_001795
NC_007181.1	449800	449800	+	ID=TSS_001796
NC_007181.1	450097	450097	+	ID=TSS_001797
NC_007181.1	450188	450188	+	ID=TSS_001798
NC_007181.1	451106	451106	+	ID=TSS_001799
NC_007181.1	451559	451559	+	ID=TSS_001800
NC_007181.1	451560	451560	+	ID=TSS_001801
NC_007181.1	451644	451644	+	ID=TSS_001802
NC_007181.1	451701	451701	+	ID=TSS_001803
NC_007181.1	451829	451829	+	ID=TSS_001804
NC_007181.1	452533	452533	+	ID=TSS_001805
NC_007181.1	452535	452535	+	ID=TSS_001806
NC_007181.1	452763	452763	+	ID=TSS_001807
NC_007181.1	452767	452767	+	ID=TSS_001808
NC_007181.1	452792	452792	+	ID=TSS_001809
NC_007181.1	452794	452794	+	ID=TSS_001810
NC_007181.1	452795	452795	+	ID=TSS_001811
NC_007181.1	453323	453323	+	ID=TSS_001812
NC_007181.1	453324	453324	+	ID=TSS_001813
NC_007181.1	453325	453325	+	ID=TSS_001814
NC_007181.1	453327	453327	+	ID=TSS_001815
NC_007181.1	453328	453328	+	ID=TSS_001816
NC_007181.1	453577	453577	+	ID=TSS_001817
NC_007181.1	453770	453770	+	ID=TSS_001818
NC_007181.1	453785	453785	+	ID=TSS_001819
NC_007181.1	454801	454801	+	ID=TSS_001820
NC_007181.1	455094	455094	+	ID=TSS_001821
NC_007181.1	455963	455963	+	ID=TSS_001822
NC_007181.1	455997	455997	+	ID=TSS_001823
NC_007181.1	456020	456020	+	ID=TSS_001824
NC_007181.1	456095	456095	+	ID=TSS_001825
NC_007181.1	456658	456658	+	ID=TSS_001826
NC_007181.1	456674	456674	+	ID=TSS_001827
NC_007181.1	456684	456684	+	ID=TSS_001828
NC_007181.1	457888	457888	+	ID=TSS_001829
NC_007181.1	458582	458582	+	ID=TSS_001830
NC_007181.1	458583	458583	+	ID=TSS_001831
NC_007181.1	458756	458756	+	ID=TSS_001832
NC_007181.1	458865	458865	+	ID=TSS_001833
NC_007181.1	458980	458980	+	ID=TSS_001834
NC_007181.1	458981	458981	+	ID=TSS_001835
NC_007181.1	459094	459094	+	ID=TSS_001836
NC_007181.1	459655	459655	+	ID=TSS_001837
NC_007181.1	460078	460078	+	ID=TSS_001838
NC_007181.1	460080	460080	+	ID=TSS_001839
NC_007181.1	460081	460081	+	ID=TSS_001840
NC_007181.1	460082	460082	+	ID=TSS_001841
NC_007181.1	460083	460083	+	ID=TSS_001842
NC_007181.1	460084	460084	+	ID=TSS_001843
NC_007181.1	460089	460089	+	ID=TSS_001844
NC_007181.1	460091	460091	+	ID=TSS_001845
NC_007181.1	460453	460453	+	ID=TSS_001846
NC_007181.1	461383	461383	+	ID=TSS_001847
NC_007181.1	461663	461663	+	ID=TSS_001848
NC_007181.1	461665	461665	+	ID=TSS_001849
NC_007181.1	461670	461670	+	ID=TSS_001850
NC_007181.1	461809	461809	+	ID=TSS_001851
NC_007181.1	463447	463447	+	ID=TSS_001852
NC_007181.1	463466	463466	+	ID=TSS_001853
NC_007181.1	464167	464167	+	ID=TSS_001854
NC_007181.1	464210	464210	+	ID=TSS_001855
NC_007181.1	464242	464242	+	ID=TSS_001856
NC_007181.1	464244	464244	+	ID=TSS_001857
NC_007181.1	464372	464372	+	ID=TSS_001858
NC_007181.1	464564	464564	+	ID=TSS_001859
NC_007181.1	464783	464783	+	ID=TSS_001860
NC_007181.1	465249	465249	+	ID=TSS_001861
NC_007181.1	465250	465250	+	ID=TSS_001862
NC_007181.1	465255	465255	+	ID=TSS_001863
NC_007181.1	465646	465646	+	ID=TSS_001864
NC_007181.1	466187	466187	+	ID=TSS_001865
NC_007181.1	466260	466260	+	ID=TSS_001866
NC_007181.1	467217	467217	+	ID=TSS_001867
NC_007181.1	467221	467221	+	ID=TSS_001868
NC_007181.1	467223	467223	+	ID=TSS_001869
NC_007181.1	467709	467709	+	ID=TSS_001870
NC_007181.1	467712	467712	+	ID=TSS_001871
NC_007181.1	467979	467979	+	ID=TSS_001872
NC_007181.1	468540	468540	+	ID=TSS_001873
NC_007181.1	469409	469409	+	ID=TSS_001874
NC_007181.1	469947	469947	+	ID=TSS_001875
NC_007181.1	469960	469960	+	ID=TSS_001876
NC_007181.1	470424	470424	+	ID=TSS_001877
NC_007181.1	471155	471155	+	ID=TSS_001878
NC_007181.1	471313	471313	+	ID=TSS_001879
NC_007181.1	471314	471314	+	ID=TSS_001880
NC_007181.1	471357	471357	+	ID=TSS_001881
NC_007181.1	472191	472191	+	ID=TSS_001882
NC_007181.1	472790	472790	+	ID=TSS_001883
NC_007181.1	472826	472826	+	ID=TSS_001884
NC_007181.1	473186	473186	+	ID=TSS_001885
NC_007181.1	473709	473709	+	ID=TSS_001886
NC_007181.1	474274	474274	+	ID=TSS_001887
NC_007181.1	474357	474357	+	ID=TSS_001888
NC_007181.1	474739	474739	+	ID=TSS_001889
NC_007181.1	474917	474917	+	ID=TSS_001890
NC_007181.1	475077	475077	+	ID=TSS_001891
NC_007181.1	475282	475282	+	ID=TSS_001892
NC_007181.1	476017	476017	+	ID=TSS_001893
NC_007181.1	476018	476018	+	ID=TSS_001894
NC_007181.1	476021	476021	+	ID=TSS_001895
NC_007181.1	476171	476171	+	ID=TSS_001896
NC_007181.1	476173	476173	+	ID=TSS_001897
NC_007181.1	477471	477471	+	ID=TSS_001898
NC_007181.1	477472	477472	+	ID=TSS_001899
NC_007181.1	477475	477475	+	ID=TSS_001900
NC_007181.1	477948	477948	+	ID=TSS_001901
NC_007181.1	478055	478055	+	ID=TSS_001902
NC_007181.1	479169	479169	+	ID=TSS_001903
NC_007181.1	479173	479173	+	ID=TSS_001904
NC_007181.1	479586	479586	+	ID=TSS_001905
NC_007181.1	479626	479626	+	ID=TSS_001906
NC_007181.1	479766	479766	+	ID=TSS_001907
NC_007181.1	480003	480003	+	ID=TSS_001908
NC_007181.1	480152	480152	+	ID=TSS_001909
NC_007181.1	480740	480740	+	ID=TSS_001910
NC_007181.1	481068	481068	+	ID=TSS_001911
NC_007181.1	481248	481248	+	ID=TSS_001912
NC_007181.1	481250	481250	+	ID=TSS_001913
NC_007181.1	481290	481290	+	ID=TSS_001914
NC_007181.1	481308	481308	+	ID=TSS_001915
NC_007181.1	482082	482082	+	ID=TSS_001916
NC_007181.1	482107	482107	+	ID=TSS_001917
NC_007181.1	482318	482318	+	ID=TSS_001918
NC_007181.1	482647	482647	+	ID=TSS_001919
NC_007181.1	482882	482882	+	ID=TSS_001920
NC_007181.1	482885	482885	+	ID=TSS_001921
NC_007181.1	483238	483238	+	ID=TSS_001922
NC_007181.1	483254	483254	+	ID=TSS_001923
NC_007181.1	484340	484340	+	ID=TSS_001924
NC_007181.1	484838	484838	+	ID=TSS_001925
NC_007181.1	484843	484843	+	ID=TSS_001926
NC_007181.1	485195	485195	+	ID=TSS_001927
NC_007181.1	485987	485987	+	ID=TSS_001928
NC_007181.1	485988	485988	+	ID=TSS_001929
NC_007181.1	486352	486352	+	ID=TSS_001930
NC_007181.1	486496	486496	+	ID=TSS_001931
NC_007181.1	486498	486498	+	ID=TSS_001932
NC_007181.1	486780	486780	+	ID=TSS_001933
NC_007181.1	487783	487783	+	ID=TSS_001934
NC_007181.1	487856	487856	+	ID=TSS_001935
NC_007181.1	487930	487930	+	ID=TSS_001936
NC_007181.1	488027	488027	+	ID=TSS_001937
NC_007181.1	488079	488079	+	ID=TSS_001938
NC_007181.1	488529	488529	+	ID=TSS_001939
NC_007181.1	488531	488531	+	ID=TSS_001940
NC_007181.1	488655	488655	+	ID=TSS_001941
NC_007181.1	488669	488669	+	ID=TSS_001942
NC_007181.1	488671	488671	+	ID=TSS_001943
NC_007181.1	489078	489078	+	ID=TSS_001944
NC_007181.1	489244	489244	+	ID=TSS_001945
NC_007181.1	489330	489330	+	ID=TSS_001946
NC_007181.1	489817	489817	+	ID=TSS_001947
NC_007181.1	489858	489858	+	ID=TSS_001948
NC_007181.1	489886	489886	+	ID=TSS_001949
NC_007181.1	489891	489891	+	ID=TSS_001950
NC_007181.1	489892	489892	+	ID=TSS_001951
NC_007181.1	489898	489898	+	ID=TSS_001952
NC_007181.1	490616	490616	+	ID=TSS_001953
NC_007181.1	490699	490699	+	ID=TSS_001954
NC_007181.1	490803	490803	+	ID=TSS_001955
NC_007181.1	490926	490926	+	ID=TSS_001956
NC_007181.1	491816	491816	+	ID=TSS_001957
NC_007181.1	492114	492114	+	ID=TSS_001958
NC_007181.1	492274	492274	+	ID=TSS_001959
NC_007181.1	492859	492859	+	ID=TSS_001960
NC_007181.1	492960	492960	+	ID=TSS_001961
NC_007181.1	492961	492961	+	ID=TSS_001962
NC_007181.1	492964	492964	+	ID=TSS_001963
NC_007181.1	493198	493198	+	ID=TSS_001964
NC_007181.1	493199	493199	+	ID=TSS_001965
NC_007181.1	493538	493538	+	ID=TSS_001966
NC_007181.1	494116	494116	+	ID=TSS_001967
NC_007181.1	494118	494118	+	ID=TSS_001968
NC_007181.1	494134	494134	+	ID=TSS_001969
NC_007181.1	494135	494135	+	ID=TSS_001970
NC_007181.1	494788	494788	+	ID=TSS_001971
NC_007181.1	494896	494896	+	ID=TSS_001972
NC_007181.1	494904	494904	+	ID=TSS_001973
NC_007181.1	494905	494905	+	ID=TSS_001974
NC_007181.1	495302	495302	+	ID=TSS_001975
NC_007181.1	495865	495865	+	ID=TSS_001976
NC_007181.1	495882	495882	+	ID=TSS_001977
NC_007181.1	495932	495932	+	ID=TSS_001978
NC_007181.1	495933	495933	+	ID=TSS_001979
NC_007181.1	495944	495944	+	ID=TSS_001980
NC_007181.1	496827	496827	+	ID=TSS_001981
NC_007181.1	497277	497277	+	ID=TSS_001982
NC_007181.1	497436	497436	+	ID=TSS_001983
NC_007181.1	497438	497438	+	ID=TSS_001984
NC_007181.1	497481	497481	+	ID=TSS_001985
NC_007181.1	498302	498302	+	ID=TSS_001986
NC_007181.1	498489	498489	+	ID=TSS_001987
NC_007181.1	498508	498508	+	ID=TSS_001988
NC_007181.1	498920	498920	+	ID=TSS_001989
NC_007181.1	498942	498942	+	ID=TSS_001990
NC_007181.1	498944	498944	+	ID=TSS_001991
NC_007181.1	498956	498956	+	ID=TSS_001992
NC_007181.1	498957	498957	+	ID=TSS_001993
NC_007181.1	499118	499118	+	ID=TSS_001994
NC_007181.1	499131	499131	+	ID=TSS_001995
NC_007181.1	499157	499157	+	ID=TSS_001996
NC_007181.1	499207	499207	+	ID=TSS_001997
NC_007181.1	499434	499434	+	ID=TSS_001998
[truncated: 15,134 more rows]
