# Supplementary material for: Identification of NAD-RNA species and ADPR-RNA decapping in Archaea
Source: Nat Commun. 2023 Nov 21;14:7597. doi: 10.1038/s41467-023-43377-x (PMC10663502; doi:10.1038/s41467-023-43377-x)
Supplement: Supplementary file 8 — Supplementary Dataset 5-7 [file 41467_2023_43377_MOESM8_ESM.zip]

Archive with 3 entries (3 files):
- SupplementaryData5.txt
- SupplementaryData6.txt
- SupplementaryData7.txt
