# Supplementary material for: Identification of NAD-RNA species and ADPR-RNA decapping in Archaea
Source: Nat Commun. 2023 Nov 21;14:7597. doi: 10.1038/s41467-023-43377-x (PMC10663502; doi:10.1038/s41467-023-43377-x)
Supplement: Supplementary file 8 — Supplementary Dataset 5-7 [file 41467_2023_43377_MOESM8_ESM.zip › SupplementaryData6.txt]

##Supplementary Data 6: Protein sequences used to search for TIR Domains and CD38 homologs in S. acidocaldarius##

>SARM1-TIR
KGPDVFISYRRTTGSQLASLLKVHLQLRGFSVFIDVEKLEAGRFEEKLITSVQRARNFILVLSANALDKCMGDVAMKDWVHKEIVTALNGKKNIVPVTDNFVWPDPTSLPEDMSTILKFNGIKWSHEYQEATIEKILRFLEGCP

>TirS-TIR
IEYDVFLSHSSLDKEDYVSKISEKLIEKGLKVFEDVKVFEIGKSQTETMNMGILNSRFVVVFLSPNFIESGWSRYEFLSFLNREINEEHVIILPIWHKVSVEDVRAYNPYLVDKYALNTSDFSIEEIVEKIYQVI

>TcpC-TIR
THYDFFISHAKEDKDTFVRPLVDELNRLGVIIWYDEQTLEVGDSLRRNIDLGLRKANYGIVILSHNFLNKKWTQYELDSLINRAVYDDNKIILPIWHNINAQEVSKYSHYLADKMALQTSLYSVKEIARELAEIA

>AbTIR-TIR
PEYDLFISHASEDKEDFVRPLAETLQQLGVNVWYDEFTLKVGDSLRQKIDSGLRNSKYGTVVLSTDFIKKDWTNYELDGLVAREMNGHKMILPIWHKITKNDVLDYSPNLADKVALNTSVNSIEEIAHQLADVI

>sp|P28907|CD38_HUMAN ADP-ribosyl cyclase/cyclic ADP-ribose hydrolase 1 OS=Homo sapiens OX=9606 GN=CD38 PE=1 SV=2
MANCEFSPVSGDKPCCRLSRRAQLCLGVSILVLILVVVLAVVVPRWRQQWSGPGTTKRFP
ETVLARCVKYTEIHPEMRHVDCQSVWDAFKGAFISKHPCNITEEDYQPLMKLGTQTVPCN
KILLWSRIKDLAHQFTQVQRDMFTLEDTLLGYLADDLTWCGEFNTSKINYQSCPDWRKDC
SNNPVSVFWKTVSRRFAEAACDVVHVMLNGSRSKIFDKNSTFGSVEVHNLQPEKVQTLEA
WVIHGGREDSRDLCQDPTIKELESIISKRNIQFSCKNIYRPDKFLQCVKNPEDSSCTSEI
