# Supplementary material for: Identification of NAD-RNA species and ADPR-RNA decapping in Archaea
Source: Nat Commun. 2023 Nov 21;14:7597. doi: 10.1038/s41467-023-43377-x (PMC10663502; doi:10.1038/s41467-023-43377-x)
Supplement: Supplementary file 8 — Supplementary Dataset 5-7 [file 41467_2023_43377_MOESM8_ESM.zip › SupplementaryData7.txt]

##Supplementary Data 7: PFAM codes utilized for the search of potential NADases in S. acidocaldarius ##
PF02146 
PF10137  
PF16705
PF00149  
PF02267  
PF10386  
PF18567
PF00233  
PF02917  
PF12120 
PF18648
PF00293  
PF03496  
PF13151 
PF18760
PF00644  
PF03559  
PF13676  
PF19048
PF01129  
PF06108  
PF13869 
PF01156  
PF08808 
PF14021
PF01375  
PF08937  
PF14443
PF01582  
PF09009  
PF14487
PF01663  
PF09143  
PF14815
PF01885  
PF09296  
PF15633
PF02027  
PF09475  
PF15916
