# Supplementary material for: Identification of NAD-RNA species and ADPR-RNA decapping in Archaea
Source: Nat Commun. 2023 Nov 21;14:7597. doi: 10.1038/s41467-023-43377-x (PMC10663502; doi:10.1038/s41467-023-43377-x)
Supplement: Supplementary file 10 — Source Data [file 41467_2023_43377_MOESM10_ESM.xlsx]

## Sheet: Figure_1_b
Figure 1B - Chromatogram raw data
X(Minutes)	S. acidocaldarius (Nuclease P1)	S. acidocaldarius (Inactivated P1)
0	51.2	51.42
0.008	51.14	51.32
0.017	51.1	51.24
0.025	51.14	51.18
0.034	51.26	51.18
0.042	51.28	51.32
0.051	51.22	51.46
0.059	51.16	51.46
0.067	51.18	51.32
0.076	51.16	51.24
0.084	51.08	51.26
0.093	51.12	51.3
0.101	51.12	51.3
0.109	51.12	51.28
0.118	51.08	51.24
0.126	51.06	51.28
0.135	51.1	51.3
0.143	51.1	51.3
0.152	51.1	51.24
0.16	51.08	51.24
0.168	51.08	51.24
0.177	51.08	51.22
0.185	51.1	51.36
0.194	51.1	51.38
0.202	51.08	51.32
0.211	51.08	51.18
0.219	51.1	51.24
0.227	51.12	51.24
0.236	51.1	51.24
0.244	51.06	51.26
0.253	51.12	51.34
0.261	51.14	51.3
0.269	51.16	51.24
0.278	51.08	51.2
0.286	51.1	51.2
0.295	51.08	51.26
0.303	51.08	51.26
0.312	51.04	51.28
0.32	51.04	51.38
0.328	51.04	51.46
0.337	51.04	51.42
0.345	51.04	51.34
0.354	51.02	51.42
0.362	51.1	51.42
0.37	51.12	51.32
0.379	51.1	51.26
0.387	51.04	51.26
0.396	51.04	51.24
0.404	51.06	51.22
0.413	51.06	51.28
0.421	51.04	51.3
0.429	51.04	51.28
0.438	51.12	51.22
0.446	51.12	51.24
0.455	51.12	51.24
0.463	51.04	51.22
0.471	51.06	51.22
0.48	51.06	51.26
0.488	51.04	51.38
0.497	51.02	51.4
0.505	51.02	51.36
0.514	51	51.24
0.522	51.04	51.26
0.53	51.06	51.26
0.539	51.08	51.26
0.547	51.04	51.32
0.556	51.06	51.54
0.564	51.02	51.64
0.573	51.02	51.52
0.581	51	51.28
0.589	51	51.46
0.598	51	51.58
0.606	51.02	51.54
0.615	51.1	51.3
0.623	51.14	51.28
0.631	51.12	51.3
0.64	51.2	51.28
0.648	51.2	51.22
0.657	51.34	51.22
0.665	51.24	51.22
0.674	51.22	51.2
0.682	51.12	51.18
0.69	51.12	51.32
0.699	51.1	51.4
0.707	51.04	51.4
0.716	51.04	51.24
0.724	51.02	51.18
0.732	51	51.16
0.741	51	51.14
0.749	51.02	51.12
0.758	51.12	51.1
0.766	51.2	51.1
0.775	51.36	51.1
0.783	51.3	51.1
0.791	51.24	51.1
0.8	51.06	51.12
0.808	51.12	51.16
0.817	51.2	51.28
0.825	51.22	51.4
0.834	51.12	51.46
0.842	51.02	51.3
0.85	51.04	51.2
0.859	51.08	51.12
0.867	51.06	51.12
0.876	51.04	51.12
0.884	51.02	51.12
0.892	51.02	51.12
0.901	51.02	51.16
0.909	51.02	51.24
0.918	51.12	51.22
0.926	51.12	51.12
0.935	51.14	51.02
0.943	51.08	51.04
0.951	51.06	51.04
0.96	51	51.06
0.968	51	51.06
0.977	51	51.12
0.985	51.04	51.12
0.993	51.08	51.12
1.002	51.06	51.14
1.01	51	51.18
1.019	50.98	51.16
1.027	51.04	51.08
1.036	51.12	51.08
1.044	51.1	51.08
1.052	51.02	51.18
1.061	50.94	51.2
1.069	50.96	51.22
1.078	50.98	51.18
1.086	50.98	51.16
1.094	50.98	51.22
1.103	50.98	51.26
1.111	50.98	51.26
1.12	51.06	51.18
1.128	51.06	51.14
1.137	51	51.12
1.145	50.94	51.1
1.153	50.96	51.1
1.162	50.98	51.1
1.17	51	51.12
1.179	50.98	51.12
1.187	51.02	51.16
1.196	51.1	51.16
1.204	51.1	51.14
1.212	51.04	51.06
1.221	50.98	51.08
1.229	51.02	51.14
1.238	51.02	51.16
1.246	51.02	51.16
1.254	50.96	51.12
1.263	50.92	51.16
1.271	50.9	51.2
1.28	50.96	51.2
1.288	50.98	51.12
1.297	50.96	51.1
1.305	50.96	51.1
1.313	51.02	51.1
1.322	51.04	51.16
1.33	50.98	51.24
1.339	51	51.24
1.347	51.04	51.16
1.355	51.1	51.1
1.364	51.04	51.16
1.372	51	51.16
1.381	50.96	51.16
1.389	50.98	51.1
1.398	50.98	51.08
1.406	51	51.08
1.414	51	51.08
1.423	50.98	51.18
1.431	50.98	51.2
1.44	51.08	51.26
1.448	51.16	51.22
1.457	51.16	51.26
1.465	51.06	51.3
1.473	51.02	51.28
1.482	51.04	51.34
1.49	51.02	51.32
1.499	51	51.3
1.507	51.04	51.28
1.515	51.06	51.26
1.524	51.08	51.24
1.532	51.2	51.1
1.541	51.3	51.22
1.549	51.26	51.28
1.558	51.1	51.28
1.566	51	51.18
1.574	51.14	51.14
1.583	51.16	51.18
1.591	51.1	51.16
1.6	50.94	51.14
1.608	51	51.16
1.616	51.02	51.18
1.625	51	51.16
1.633	51	51.1
1.642	51.08	51.08
1.65	51.08	51.12
1.659	51.02	51.12
1.667	50.96	51.1
1.675	51	51.08
1.684	51.02	51.16
1.692	51.02	51.18
1.701	51	51.22
1.709	51	51.18
1.717	51.02	51.28
1.726	51.04	51.24
1.734	51.02	51.16
1.743	51	51.06
1.751	50.98	51.1
1.76	51.04	51.18
1.768	51.04	51.18
1.776	51	51.1
1.785	50.96	51.06
1.793	50.96	51.06
1.802	50.98	51.14
1.81	51	51.16
1.819	51	51.14
1.827	51	51.06
1.835	51.04	51.14
1.844	51.06	51.18
1.852	51.04	51.18
1.861	51.02	51.12
1.869	51.16	51.1
1.877	51.18	51.08
1.886	51.26	51.16
1.894	51.22	51.18
1.903	51.22	51.14
1.911	51.1	51.04
1.92	51.04	51.02
1.928	51.1	51.08
1.936	51.1	51.1
1.945	51.08	51.1
1.953	50.98	51.04
1.962	51	51.06
1.97	51.02	51.12
1.978	51.02	51.14
1.987	51	51.06
1.995	51	51.08
2.004	51.02	51.12
2.012	51.32	51.12
2.021	51.6	51.02
2.029	51.54	51
2.037	51.22	51.08
2.046	51.04	51.1
2.054	51.06	51.1
2.063	51.1	51.06
2.071	51.16	51.08
2.08	51.14	51.12
2.088	51.08	51.1
2.096	51.1	51.1
2.105	51.12	51.2
2.113	51.1	51.3
2.122	51.04	51.28
2.13	51.04	51.18
2.138	51.06	51.14
2.147	51.08	51.26
2.155	51.08	51.38
2.164	51.06	51.4
2.172	51.06	51.26
2.181	51.06	51.18
2.189	51.06	51.22
2.197	51.04	51.22
2.206	51.02	51.3
2.214	51.02	51.24
2.223	51.02	51.22
2.231	51.04	51.08
2.239	51.06	51.06
2.248	51.1	51.06
2.256	51.1	51.06
2.265	51.12	51.18
2.273	51.1	51.2
2.282	51.1	51.18
2.29	51.06	51.04
2.298	51.06	51.04
2.307	51.06	51.02
2.315	51.12	51.04
2.324	51.24	51.08
2.332	51.26	51.1
2.34	51.2	51.08
2.349	51.1	51.1
2.357	51.16	51.24
2.366	51.14	51.3
2.374	51.12	51.26
2.383	51.16	51.18
2.391	51.2	51.2
2.399	51.26	51.22
2.408	51.16	51.16
2.416	51.12	51.08
2.425	51.04	51.16
2.433	51.16	51.18
2.442	51.22	51.24
2.45	51.22	51.24
2.458	51.24	51.26
2.467	51.2	51.12
2.475	51.16	50.98
2.484	51.02	50.96
2.492	51.08	50.96
2.5	51.12	51.1
2.509	51.14	51.22
2.517	51.1	51.24
2.526	51.12	51.1
2.534	51.18	51
2.543	51.16	50.96
2.551	51.1	50.94
2.559	51.04	50.98
2.568	51.04	51
2.576	51.06	51.12
2.585	51.1	51.14
2.593	51.3	51.16
2.601	51.4	51.04
2.61	51.36	51.02
2.618	51.28	51.12
2.627	51.28	51.44
2.635	51.4	51.48
2.644	51.34	51.28
2.652	51.34	51.02
2.66	51.32	51.08
2.669	51.3	51.08
2.677	51.26	51.06
2.686	51.16	50.98
2.694	51.52	51.12
2.702	51.6	51.22
2.711	51.5	51.2
2.719	51.16	51.1
2.728	51.16	51.1
2.736	51.16	51.1
2.745	51.16	51.02
2.753	51.12	51.04
2.761	51.12	51.06
2.77	51.12	51.18
2.778	51.12	51.16
2.787	51.12	51.12
2.795	51.12	51.02
2.804	51.1	51.02
2.812	51.1	51
2.82	51.1	51
2.829	51.1	51
2.837	51.1	51
2.846	51.1	51
2.854	51.12	51.02
2.862	51.16	51.04
2.871	51.18	51.06
2.879	51.2	51.08
2.888	51.18	51.04
2.896	51.18	51.02
2.905	51.18	51.02
2.913	51.18	51.02
2.921	51.18	51
2.93	51.18	51.02
2.938	51.18	51.04
2.947	51.18	51.06
2.955	51.18	51.08
2.963	51.18	51.06
2.972	51.18	51.04
2.98	51.18	51.02
2.989	51.18	51.02
2.997	51.2	51.02
3.006	51.2	51.02
3.014	51.18	51.02
3.022	51.18	51.02
3.031	51.16	51.02
3.039	51.16	51
3.048	51.18	51
3.056	51.18	50.98
3.065	51.18	50.98
3.073	51.2	50.98
3.081	51.22	50.98
3.09	51.22	50.98
3.098	51.18	50.98
3.107	51.16	50.98
3.115	51.16	50.98
3.123	51.18	50.96
3.132	51.2	50.98
3.14	51.2	50.98
3.149	51.2	50.98
3.157	51.16	50.98
3.166	51.16	50.98
3.174	51.16	50.94
3.182	51.16	50.92
3.191	51.16	50.94
3.199	51.14	50.94
3.208	51.14	50.94
3.216	51.14	50.92
3.224	51.16	50.92
3.233	51.16	50.92
3.241	51.16	50.92
3.25	51.16	50.92
3.258	51.16	50.94
3.267	51.14	50.94
3.275	51.14	50.92
3.283	51.14	50.9
3.292	51.16	50.88
3.3	51.16	50.86
3.309	51.18	50.86
3.317	51.16	50.9
3.325	51.16	50.92
3.334	51.16	50.94
3.342	51.18	50.96
3.351	51.18	50.98
3.359	51.18	50.96
3.368	51.18	50.96
3.376	51.18	50.98
3.384	51.2	51
3.393	51.2	51
3.401	51.2	51
3.41	51.2	50.98
3.418	51.18	51
3.427	51.14	51.02
3.435	51.14	51.02
3.443	51.16	51
3.452	51.2	50.98
3.46	51.2	50.98
3.469	51.2	50.98
3.477	51.18	50.98
3.485	51.2	51
3.494	51.2	51.04
3.502	51.22	51.04
3.511	51.2	51.02
3.519	51.2	51
3.528	51.2	50.98
3.536	51.24	50.98
3.544	51.24	50.96
3.553	51.24	50.96
3.561	51.24	50.96
3.57	51.24	50.96
3.578	51.24	50.96
3.586	51.22	50.96
3.595	51.24	50.94
3.603	51.24	50.98
3.612	51.26	51
3.62	51.24	51
3.629	51.26	50.96
3.637	51.28	50.98
3.645	51.3	50.96
3.654	51.3	50.94
3.662	51.28	50.94
3.671	51.28	50.96
3.679	51.28	50.98
3.688	51.3	51
3.696	51.32	50.98
3.704	51.32	50.98
3.713	51.3	50.98
3.721	51.26	50.98
3.73	51.24	51
3.738	51.24	51
3.746	51.26	51
3.755	51.24	50.98
3.763	51.22	50.96
3.772	51.2	50.98
3.78	51.2	51
3.789	51.2	51
3.797	51.22	51
3.805	51.22	51
3.814	51.24	51.02
3.822	51.24	51
3.831	51.22	51
3.839	51.22	51.02
3.847	51.2	51.02
3.856	51.2	51
3.864	51.16	51
3.873	51.14	51
3.881	51.14	51
3.89	51.14	51
3.898	51.16	51
3.906	51.14	50.98
3.915	51.12	51
3.923	51.16	51.04
3.932	51.18	51.08
3.94	51.18	51.08
3.948	51.18	51.04
3.957	51.2	51.04
3.965	51.2	51.02
3.974	51.2	51
3.982	51.22	50.98
3.991	51.22	50.98
3.999	51.18	51
4.007	51.16	51.02
4.016	51.18	51.02
4.024	51.18	51.02
4.033	51.16	51.02
4.041	51.14	51.02
4.05	51.12	51.02
4.058	51.12	51.02
4.066	51.12	51.02
4.075	51.12	51.02
4.083	51.14	51.04
4.092	51.14	51.06
4.1	51.16	51.08
4.108	51.2	51.06
4.117	51.22	51.04
4.125	51.22	51.04
4.134	51.2	51.04
4.142	51.22	51.02
4.151	51.22	50.98
4.159	51.2	50.98
4.167	51.18	51
4.176	51.18	51
4.184	51.2	51
4.193	51.2	51.02
4.201	51.18	51.04
4.209	51.18	51.04
4.218	51.18	51.06
4.226	51.2	51.12
4.235	51.18	51.12
4.243	51.18	51.1
4.252	51.2	51.06
4.26	51.2	51.06
4.268	51.2	51.06
4.277	51.22	51.06
4.285	51.22	51.08
4.294	51.2	51.1
4.302	51.2	51.1
4.311	51.18	51.12
4.319	51.18	51.1
4.327	51.18	51.08
4.336	51.2	51.06
4.344	51.2	51.08
4.353	51.18	51.1
4.361	51.16	51.1
4.369	51.16	51.1
4.378	51.14	51.08
4.386	51.14	51.06
4.395	51.14	51.04
4.403	51.14	51.06
4.412	51.16	51.06
4.42	51.14	51.1
4.428	51.14	51.1
4.437	51.12	51.08
4.445	51.14	51.02
4.454	51.16	51
4.462	51.16	51.02
4.47	51.14	51.02
4.479	51.16	51.02
4.487	51.16	51.02
4.496	51.16	51.04
4.504	51.16	51.04
4.513	51.18	51.04
4.521	51.18	51.06
4.529	51.18	51.04
4.538	51.18	51.02
4.546	51.18	51.02
4.555	51.18	51.06
4.563	51.2	51.06
4.571	51.2	51.06
4.58	51.22	51.08
4.588	51.22	51.08
4.597	51.22	51.06
4.605	51.22	51
4.614	51.22	51
4.622	51.24	51
4.63	51.26	51.18
4.639	51.24	51.22
4.647	51.22	51.18
4.656	51.22	51
4.664	51.24	51
4.673	51.22	51
4.681	51.22	50.98
4.689	51.24	50.98
4.698	51.24	51.02
4.706	51.24	51.06
4.715	51.22	51.06
4.723	51.2	51
4.731	51.2	50.96
4.74	51.2	50.96
4.748	51.22	50.94
4.757	51.22	50.92
4.765	51.2	50.92
4.774	51.2	50.92
4.782	51.22	50.96
4.79	51.22	50.96
4.799	51.2	50.96
4.807	51.2	50.94
4.816	51.22	51
4.824	51.24	51.02
4.832	51.22	51.02
4.841	51.22	50.98
4.849	51.22	51.06
4.858	51.24	51.06
4.866	51.24	51.06
4.875	51.24	51
4.883	51.22	50.98
4.891	51.24	50.98
4.9	51.26	50.96
4.908	51.26	50.98
4.917	51.26	51
4.925	51.26	51.06
4.933	51.24	51.06
4.942	51.24	51.06
4.95	51.22	51.02
4.959	51.24	51
4.967	51.24	51.1
4.976	51.22	51.14
4.984	51.2	51.14
4.992	51.18	51.06
5.001	51.14	51.06
5.009	51.12	51.06
5.018	51.12	51.06
5.026	51.12	51.06
5.035	51.1	51.06
5.043	51.1	51.06
5.051	51.12	51.14
5.06	51.12	51.14
5.068	51.14	51.12
5.077	51.18	51.06
5.085	51.2	51.04
5.093	51.22	51.04
5.102	51.18	51.04
5.11	51.18	51.12
5.119	51.18	51.12
5.127	51.2	51.1
5.136	51.22	51.02
5.144	51.24	51
5.152	51.24	51
5.161	51.24	51
5.169	51.24	51.02
5.178	51.22	51.02
5.186	51.22	51.04
5.194	51.24	51.1
5.203	51.24	51.12
5.211	51.24	51.12
5.22	51.22	51.06
5.228	51.2	51.08
5.237	51.2	51.08
5.245	51.2	51.1
5.253	51.22	51.08
5.262	51.24	51.06
5.27	51.26	51.04
5.279	51.24	51.04
5.287	51.22	51.08
5.296	51.22	51.1
5.304	51.24	51.12
5.312	51.24	51.12
5.321	51.24	51.12
5.329	51.24	51.12
5.338	51.24	51.14
5.346	51.22	51.12
5.354	51.32	51.12
5.363	51.34	51.1
5.371	51.3	51.12
5.38	51.2	51.12
5.388	51.24	51.12
5.397	51.24	51.12
5.405	51.24	51.12
5.413	51.2	51.12
5.422	51.22	51.12
5.43	51.22	51.14
5.439	51.22	51.14
5.447	51.2	51.14
5.455	51.2	51.12
5.464	51.18	51.1
5.472	51.2	51.1
5.481	51.2	51.1
5.489	51.2	51.12
5.498	51.2	51.12
5.506	51.18	51.12
5.514	51.16	51.1
5.523	51.16	51.08
5.531	51.18	51.18
5.54	51.2	51.2
5.548	51.16	51.16
5.556	51.14	51.06
5.565	51.14	51.06
5.573	51.16	51.06
5.582	51.18	51.16
5.59	51.18	51.22
5.599	51.18	51.22
5.607	51.18	51.12
5.615	51.18	51.26
5.624	51.16	51.32
5.632	51.14	51.34
5.641	51.12	51.2
5.649	51.12	51.2
5.658	51.12	51.14
5.666	51.12	51.14
5.674	51.14	51.14
5.683	51.14	51.12
5.691	51.14	51.1
5.7	51.14	51.08
5.708	51.14	51.06
5.716	51.14	51.04
5.725	51.14	51.04
5.733	51.14	51.04
5.742	51.16	51.06
5.75	51.16	51.1
5.759	51.16	51.12
5.767	51.16	51.12
5.775	51.16	51.08
5.784	51.16	51.04
5.792	51.22	51.04
5.801	51.22	51.04
5.809	51.22	51.04
5.817	51.16	51.04
5.826	51.16	51.06
5.834	51.14	51.12
5.843	51.14	51.12
5.851	51.14	51.08
5.86	51.12	51.06
5.868	51.14	51.08
5.876	51.18	51.1
5.885	51.18	51.12
5.893	51.16	51.1
5.902	51.16	51.1
5.91	51.16	51.12
5.919	51.16	51.12
5.927	51.16	51.1
5.935	51.16	51.1
5.944	51.16	51.08
5.952	51.18	51.06
5.961	51.18	51.04
5.969	51.18	51.02
5.977	51.18	51.04
5.986	51.18	51.04
5.994	51.18	51.06
6.003	51.14	51.06
6.011	51.14	51.06
6.02	51.14	51.04
6.028	51.16	51.06
6.036	51.16	51.08
6.045	51.18	51.08
6.053	51.2	51.08
6.062	51.2	51.1
6.07	51.2	51.1
6.078	51.18	51.1
6.087	51.18	51.08
6.095	51.18	51.06
6.104	51.2	51.06
6.112	51.2	51.06
6.121	51.2	51.06
6.129	51.18	51.08
6.137	51.18	51.08
6.146	51.18	51.1
6.154	51.18	51.12
6.163	51.18	51.12
6.171	51.2	51.12
6.179	51.22	51.12
6.188	51.2	51.12
6.196	51.18	51.12
6.205	51.18	51.14
6.213	51.32	51.12
6.222	51.34	51.12
6.23	51.3	51.14
6.238	51.16	51.14
6.247	51.14	51.14
6.255	51.12	51.1
6.264	51.12	51.1
6.272	51.14	51.08
6.281	51.14	51.1
6.289	51.14	51.08
6.297	51.16	51.04
6.306	51.18	51.04
6.314	51.18	51.04
6.323	51.18	51.06
6.331	51.16	51.06
6.339	51.14	51.06
6.348	51.14	51.04
6.356	51.16	51.02
6.365	51.14	51.02
6.373	51.12	51.02
6.382	51.12	51.02
6.39	51.12	51
6.398	51.14	51
6.407	51.14	51
6.415	51.16	51
6.424	51.16	51
6.432	51.18	51
6.44	51.2	51
6.449	51.18	51
6.457	51.16	50.98
6.466	51.16	50.98
6.474	51.18	50.98
6.483	51.18	51
6.491	51.16	50.96
6.499	51.14	50.92
6.508	51.16	50.92
6.516	51.18	50.94
6.525	51.18	50.92
6.533	51.18	50.92
6.542	51.18	50.9
6.55	51.2	50.9
6.558	51.22	50.88
6.567	51.22	50.88
6.575	51.2	50.88
6.584	51.2	50.88
6.592	51.18	50.88
6.6	51.18	50.9
6.609	51.2	50.92
6.617	51.22	50.92
6.626	51.22	50.9
6.634	51.22	50.92
6.643	51.24	50.92
6.651	51.24	50.92
6.659	51.24	50.92
6.668	51.24	50.92
6.676	51.32	50.94
6.685	51.32	50.94
6.693	51.3	50.96
6.701	51.24	50.98
6.71	51.24	50.98
6.718	51.24	50.96
6.727	51.22	50.96
6.735	51.24	50.98
6.744	51.26	51
6.752	51.26	51
6.76	51.24	51
6.769	51.22	51
6.777	51.24	51.02
6.786	51.22	51.02
6.794	51.22	51.02
6.802	51.22	50.98
6.811	51.22	50.96
6.819	51.22	50.96
6.828	51.22	50.96
6.836	51.24	50.98
6.845	51.24	51
6.853	51.24	51
6.861	51.24	51
6.87	51.24	51.04
6.878	51.26	51.04
6.887	51.26	51.04
6.895	51.26	51.02
6.904	51.26	51.02
6.912	51.26	51
6.92	51.26	51
6.929	51.26	51
6.937	51.28	51
6.946	51.26	50.98
6.954	51.24	50.98
6.962	51.24	50.98
6.971	51.24	51
6.979	51.26	51.02
6.988	51.26	51.02
6.996	51.26	51.04
7.005	51.28	51.04
7.013	51.3	51.04
7.021	51.28	51.02
7.03	51.28	51
7.038	51.3	51
7.047	51.3	50.98
7.055	51.3	50.98
7.063	51.3	50.96
7.072	51.34	51.08
7.08	51.34	51.12
7.089	51.32	51.12
7.097	51.3	50.98
7.106	51.3	50.96
7.114	51.3	50.96
7.122	51.3	51.1
7.131	51.3	51.14
7.139	51.3	51.1
7.148	51.32	51.02
7.156	51.34	51.02
7.165	51.32	51.04
7.173	51.3	51
7.181	51.3	51
7.19	51.42	51.04
7.198	51.44	51.06
7.207	51.4	51.06
7.215	51.3	51.02
7.223	51.28	51.02
7.232	51.26	51.02
7.24	51.26	51.04
7.249	51.26	51.04
7.257	51.28	51.08
7.266	51.28	51.1
7.274	51.28	51.1
7.282	51.26	51.06
7.291	51.26	51.06
7.299	51.26	51.04
7.308	51.24	51.02
7.316	51.24	51
7.324	51.22	50.98
7.333	51.24	50.98
7.341	51.24	51
7.35	51.24	51.06
7.358	51.24	51.08
7.367	51.24	51.14
7.375	51.24	51.1
7.383	51.26	51.1
7.392	51.26	51.02
7.4	51.26	51.02
7.409	51.26	51.04
7.417	51.3	51.06
7.425	51.32	51.06
7.434	51.32	51.04
7.442	51.32	51.02
7.451	51.3	51.02
7.459	51.28	51.02
7.468	51.24	51.04
7.476	51.24	51.06
7.484	51.24	51.04
7.493	51.24	51.04
7.501	51.26	51.02
7.51	51.26	51.02
7.518	51.26	51.04
7.527	51.26	51.06
7.535	51.26	51.06
7.543	51.24	51.04
7.552	51.24	51.02
7.56	51.22	51.04
7.569	51.22	51.06
7.577	51.22	51.06
7.585	51.22	51.06
7.594	51.22	51.06
7.602	51.24	51.06
7.611	51.26	51.06
7.619	51.26	51.04
7.628	51.26	51.04
7.636	51.28	51.04
7.644	51.28	51.02
7.653	51.26	51.02
7.661	51.26	51.04
7.67	51.26	51.06
7.678	51.26	51.08
7.686	51.28	51.1
7.695	51.3	51.1
7.703	51.3	51.08
7.712	51.28	51.06
7.72	51.28	51.1
7.729	51.28	51.1
7.737	51.3	51.1
7.745	51.3	51.06
7.754	51.28	51.08
7.762	51.28	51.06
7.771	51.26	51.04
7.779	51.24	51.04
7.787	51.24	51.06
7.796	51.24	51.1
7.804	51.26	51.14
7.813	51.26	51.14
7.821	51.26	51.12
7.83	51.26	51.08
7.838	51.24	51.18
7.846	51.28	51.2
7.855	51.34	51.16
7.863	51.34	51.14
7.872	51.32	51.14
7.88	51.34	51.14
7.889	51.36	51.08
7.897	51.34	51.06
7.905	51.28	51.12
7.914	51.28	51.2
7.922	51.34	51.2
7.931	51.46	51.16
7.939	51.46	51.14
7.947	51.48	51.16
7.956	51.36	51.12
7.964	51.34	51.08
7.973	51.32	51.1
7.981	51.32	51.08
7.99	51.3	51.08
7.998	51.24	51.04
8.006	51.22	51.06
8.015	51.24	51.12
8.023	51.2	51.16
8.032	51.2	51.14
8.04	51.18	51.1
8.048	51.2	51.06
8.057	51.2	51.04
8.065	51.18	51.06
8.074	51.22	51.2
8.082	51.22	51.24
8.091	51.22	51.28
8.099	51.18	51.42
8.107	51.24	51.46
8.116	51.32	51.42
8.124	51.32	51.22
8.133	51.24	51.26
8.141	51.2	51.14
8.15	51.2	51.16
8.158	51.18	51.18
8.166	51.24	51.16
8.175	51.26	51.12
8.183	51.26	51.04
8.192	51.18	51.02
8.2	51.18	51.06
8.208	51.2	51.08
8.217	51.2	51.08
8.225	51.26	51.02
8.234	51.28	51.02
8.242	51.28	51.02
8.251	51.2	51.1
8.259	51.2	51.12
8.267	51.18	51.06
8.276	51.18	51.02
8.284	51.22	51.08
8.293	51.26	51.08
8.301	51.28	51.08
8.309	51.28	51.08
8.318	51.28	51.12
8.326	51.36	51.1
8.335	51.38	51.04
8.343	51.36	51.06
8.352	51.3	51.08
8.36	51.3	51.08
8.368	51.26	51.06
8.377	51.26	51.04
8.385	51.24	51.06
8.394	51.24	51.12
8.402	51.26	51.14
8.41	51.28	51.14
8.419	51.3	51.1
8.427	51.28	51.1
8.436	51.26	51.08
8.444	51.24	51.16
8.453	51.24	51.18
8.461	51.24	51.18
8.469	51.24	51.12
8.478	51.24	51.12
8.486	51.26	51.1
8.495	51.28	51.08
8.503	51.28	51.08
8.512	51.28	51.1
8.52	51.26	51.12
8.528	51.26	51.12
8.537	51.26	51.18
8.545	51.26	51.18
8.554	51.26	51.14
8.562	51.26	51.08
8.57	51.3	51.1
8.579	51.3	51.12
8.587	51.28	51.1
8.596	51.26	51.08
8.604	51.26	51.06
8.613	51.26	51.08
8.621	51.24	51.1
8.629	51.24	51.1
8.638	51.26	51.08
8.646	51.26	51.04
8.655	51.26	51.06
8.663	51.26	51.06
8.671	51.26	51.08
8.68	51.26	51.1
8.688	51.26	51.08
8.697	51.26	51.06
8.705	51.26	51.06
8.714	51.26	51.06
8.722	51.26	51.06
8.73	51.28	51.06
8.739	51.28	51.12
8.747	51.26	51.14
8.756	51.24	51.14
8.764	51.28	51.08
8.773	51.28	51.14
8.781	51.26	51.14
8.789	51.26	51.12
8.798	51.26	51.04
8.806	51.28	51.06
8.815	51.3	51.08
8.823	51.28	51.1
8.831	51.26	51.1
8.84	51.24	51.08
8.848	51.24	51.04
8.857	51.24	51.04
8.865	51.26	51.04
8.874	51.26	51.04
8.882	51.26	51.06
8.89	51.26	51.14
8.899	51.24	51.14
8.907	51.24	51.1
8.916	51.26	51.02
8.924	51.28	51.04
8.932	51.26	51.04
8.941	51.26	51.04
8.949	51.3	51.04
8.958	51.46	51.04
8.966	51.5	51.06
8.975	51.42	51.08
8.983	51.28	51.06
8.991	51.28	51.04
9	51.3	51.04
9.008	51.28	51.04
9.017	51.26	51.04
9.025	51.24	51.02
9.033	51.24	51.04
9.042	51.28	51.02
9.05	51.28	51.02
9.059	51.24	51
9.067	51.22	51.04
9.076	51.22	51.06
9.084	51.26	51.08
9.092	51.24	51.08
9.101	51.24	51.06
9.109	51.2	51.04
9.118	51.2	51.04
9.126	51.26	51.06
9.135	51.3	51.06
9.143	51.3	51.06
9.151	51.22	51.06
9.16	51.18	51.04
9.168	51.18	51.04
9.177	51.18	51.04
9.185	51.18	51.06
9.193	51.18	51.08
9.202	51.2	51.1
9.21	51.2	51.08
9.219	51.2	51.08
9.227	51.2	51.08
9.236	51.18	51.08
9.244	51.16	51.08
9.252	51.16	51.06
9.261	51.16	51.06
9.269	51.26	51.08
9.278	51.3	51.1
9.286	51.28	51.1
9.294	51.2	51.1
9.303	51.24	51.1
9.311	51.26	51.1
9.32	51.36	51.12
9.328	51.34	51.12
9.337	51.28	51.12
9.345	51.18	51.1
9.353	51.18	51.1
9.362	51.18	51.1
9.37	51.2	51.1
9.379	51.22	51.1
9.387	51.3	51.1
9.396	51.34	51.08
9.404	51.34	51.08
9.412	51.24	51.08
9.421	51.28	51.1
9.429	51.28	51.22
9.438	51.28	51.36
9.446	51.2	51.38
9.454	51.22	51.24
9.463	51.24	51.14
9.471	51.26	51.12
9.48	51.26	51.12
9.488	51.34	51.1
9.497	51.34	51.08
9.505	51.36	51.1
9.513	51.28	51.24
9.522	51.26	51.3
9.53	51.24	51.28
9.539	51.26	51.2
9.547	51.26	51.26
9.555	51.28	51.28
9.564	51.34	51.22
9.572	51.38	51.24
9.581	51.34	51.24
9.589	51.34	51.24
9.598	51.32	51.18
9.606	51.3	51.18
9.614	51.26	51.18
9.623	51.32	51.2
9.631	51.34	51.2
9.64	51.32	51.32
9.648	51.42	51.34
9.656	51.42	51.44
9.665	51.4	51.32
9.673	51.3	51.3
9.682	51.3	51.18
9.69	51.3	51.24
9.699	51.32	51.34
9.707	51.34	51.5
9.715	51.34	51.48
9.724	51.32	51.34
9.732	51.3	51.16
9.741	51.32	51.16
9.749	51.34	51.26
9.758	51.32	51.28
9.766	51.32	51.28
9.774	51.3	51.18
9.783	51.32	51.2
9.791	51.34	51.26
9.8	51.34	51.34
9.808	51.38	51.34
9.816	51.4	51.38
9.825	51.4	51.36
9.833	51.34	51.34
9.842	51.3	51.46
9.85	51.32	51.52
9.859	51.34	51.62
9.867	51.34	51.4
9.875	51.34	51.44
9.884	51.34	51.34
9.892	51.32	51.32
9.901	51.34	51.22
9.909	51.34	51.44
9.917	51.36	51.58
9.926	51.36	51.52
9.934	51.42	51.26
9.943	51.4	51.22
9.951	51.38	51.22
9.96	51.36	51.24
9.968	51.38	51.2
9.976	51.36	51.26
9.985	51.38	51.24
9.993	51.4	51.22
10.002	51.4	51.24
10.01	51.36	51.28
10.018	51.34	51.46
10.027	51.36	51.48
10.035	51.36	51.44
10.044	51.54	51.3
10.052	51.56	51.32
10.061	51.54	51.32
10.069	51.38	51.26
10.077	51.4	51.24
10.086	51.4	51.24
10.094	51.38	51.24
10.103	51.38	51.24
10.111	51.42	51.24
10.12	51.44	51.22
10.128	51.4	51.22
10.136	51.38	51.24
10.145	51.4	51.36
10.153	51.44	51.42
10.162	51.46	51.4
10.17	51.52	51.44
10.178	51.54	51.58
10.187	51.48	51.52
10.195	51.38	51.48
10.204	51.46	51.62
10.212	51.54	51.78
10.221	51.52	51.86
10.229	51.44	51.9
10.237	51.42	51.82
10.246	51.46	51.72
10.254	51.46	51.9
10.263	51.46	52.06
10.271	51.5	52.14
10.279	51.58	52.12
10.288	51.56	52.32
10.296	51.48	52.12
10.305	51.38	52.08
10.313	51.38	52
10.322	51.44	52.18
10.33	51.52	52.34
10.338	51.52	52.8
10.347	51.42	52.8
10.355	51.44	52.94
10.364	51.56	52.52
10.372	51.58	52.3
10.381	51.48	52.22
10.389	51.4	52.44
10.397	51.4	52.64
10.406	51.4	52.56
10.414	51.4	53.22
10.423	51.46	53.2
10.431	51.44	52.98
10.439	51.4	52.38
10.448	51.44	52.26
10.456	51.48	52.2
10.465	51.48	52.34
10.473	51.52	52.4
10.482	51.62	52.26
10.49	51.62	52.8
10.498	51.58	52.94
10.507	51.54	52.84
10.515	51.6	52.32
10.524	51.52	52.38
10.532	51.52	52.26
10.54	51.44	52.18
10.549	51.52	52.38
10.557	51.58	52.3
10.566	51.62	52
10.574	51.54	52.06
10.583	51.5	52.88
10.591	51.44	52.98
10.599	51.42	52.64
10.608	51.4	52.2
10.616	51.42	52.38
10.625	51.42	52.3
10.633	51.46	52.22
10.641	51.48	52.28
10.65	51.62	52.44
10.658	51.7	52.78
10.667	51.7	52.7
10.675	51.54	52.9
10.684	51.42	52.52
10.692	51.52	52.56
10.7	51.56	52.14
10.709	51.72	52.16
10.717	51.64	51.94
10.726	51.6	52.14
10.734	51.52	52.14
10.743	51.56	52.42
10.751	51.54	52.76
10.759	51.5	52.82
10.768	51.52	52.26
10.776	51.5	51.52
10.785	51.42	51.32
10.793	51.42	51.24
10.801	51.44	51.24
10.81	51.44	51.26
10.818	51.46	51.28
10.827	51.5	51.28
10.835	51.52	51.28
10.844	51.58	51.28
10.852	51.54	51.26
10.86	51.54	51.24
10.869	51.42	51.24
10.877	51.4	51.24
10.886	51.4	51.26
10.894	51.44	51.26
10.902	51.54	51.26
10.911	51.52	51.26
10.919	51.48	51.26
10.928	51.36	51.28
10.936	51.38	51.28
10.945	51.4	51.3
10.953	51.42	51.3
10.961	51.42	51.3
10.97	51.5	51.32
10.978	51.52	51.36
10.987	51.5	51.38
10.995	51.44	51.38
11.004	51.44	51.36
11.012	51.46	51.36
11.02	51.46	51.36
11.029	51.46	51.36
11.037	51.44	51.36
11.046	51.44	51.36
11.054	51.54	51.36
11.062	51.58	51.38
11.071	51.56	51.38
11.079	51.42	51.38
11.088	51.42	51.38
11.096	51.52	51.36
11.105	51.52	51.36
11.113	51.48	51.36
11.121	51.38	51.38
11.13	51.6	51.38
11.138	51.7	51.38
11.147	51.66	51.38
11.155	51.5	51.38
11.163	51.46	51.36
11.172	51.5	51.36
11.18	51.46	51.36
11.189	51.5	51.34
11.197	51.48	51.32
11.206	51.54	51.32
11.214	51.56	51.32
11.222	51.6	51.32
11.231	51.54	51.3
11.239	51.46	51.3
11.248	51.44	51.3
11.256	51.52	51.3
11.264	51.64	51.32
11.273	51.88	51.32
11.281	51.96	51.32
11.29	51.82	51.3
11.298	51.54	51.3
11.307	51.42	51.32
11.315	51.46	51.34
11.323	51.6	51.34
11.332	51.62	51.36
11.34	51.58	51.38
11.349	51.44	51.4
11.357	51.42	51.38
11.366	51.42	51.38
11.374	51.48	51.36
11.382	51.48	51.36
11.391	51.42	51.36
11.399	51.6	51.34
11.408	51.74	51.34
11.416	51.7	51.36
11.424	51.46	51.38
11.433	51.42	51.38
11.441	51.42	51.36
11.45	51.42	51.34
11.458	51.38	51.32
11.467	51.38	51.32
11.475	51.34	51.3
11.483	51.34	51.32
11.492	51.32	51.34
11.5	51.36	51.38
11.509	51.42	51.38
11.517	51.48	51.38
11.525	51.58	51.38
11.534	51.56	51.38
11.542	51.52	51.36
11.551	51.38	51.36
11.559	51.38	51.34
11.568	51.36	51.32
11.576	51.54	51.3
11.584	51.6	51.32
11.593	51.66	51.34
11.601	51.6	51.34
11.61	51.6	51.34
11.618	51.46	51.34
11.627	51.36	51.32
11.635	51.42	51.32
11.643	51.46	51.32
11.652	51.56	51.3
11.66	51.52	51.34
11.669	51.46	51.32
11.677	51.4	51.32
11.685	51.54	51.28
11.694	51.54	51.3
11.702	51.46	51.28
11.711	51.5	51.28
11.719	51.62	51.24
11.728	51.62	51.24
11.736	51.46	51.24
11.744	51.36	51.26
11.753	51.36	51.28
11.761	51.6	51.28
11.77	51.82	51.3
11.778	51.86	51.32
11.786	51.62	51.34
11.795	51.56	51.3
11.803	51.48	51.3
11.812	51.6	51.32
11.82	51.62	51.32
11.829	51.78	51.34
11.837	51.68	51.36
11.845	51.66	51.34
11.854	51.6	51.3
11.862	51.78	51.3
11.871	51.76	51.3
11.879	51.76	51.3
11.887	51.66	51.32
11.896	51.78	51.32
11.904	52.04	51.32
11.913	52.06	51.3
11.921	51.86	51.3
11.93	51.8	51.3
11.938	51.84	51.28
11.946	51.9	51.26
11.955	51.82	51.28
11.963	51.8	51.3
11.972	51.64	51.3
11.98	51.52	51.3
11.989	51.6	51.3
11.997	51.64	51.28
12.005	51.6	51.24
12.014	51.52	51.3
12.022	51.54	51.36
12.031	51.5	51.38
12.039	51.58	51.32
12.047	51.56	51.32
12.056	51.52	51.3
12.064	51.52	51.28
12.073	51.68	51.26
12.081	51.68	51.26
12.09	51.58	51.28
12.098	51.52	51.3
12.106	51.58	51.34
12.115	51.5	51.32
12.123	51.42	51.38
12.132	51.4	51.34
12.14	51.42	51.36
12.148	51.48	51.3
12.157	51.58	51.3
12.165	51.56	51.28
12.174	51.46	51.28
12.182	51.34	51.26
12.191	51.38	51.28
12.199	51.42	51.36
12.207	51.54	51.36
12.216	51.6	51.46
12.224	51.62	51.42
12.233	51.56	51.4
12.241	51.5	51.26
12.25	51.44	51.24
12.258	51.52	51.36
12.266	51.68	51.42
12.275	51.7	51.4
12.283	51.64	51.34
12.292	51.56	51.34
12.3	51.74	51.36
12.308	51.92	51.34
12.317	52.2	51.32
12.325	52.04	51.26
12.334	52.08	51.38
12.342	52.02	51.42
12.351	52.04	51.4
12.359	52.08	51.28
12.367	52.48	51.4
12.376	52.62	51.54
12.384	52.58	51.56
12.393	52.42	51.46
12.401	52.54	51.48
12.409	52.8	51.62
12.418	53.1	51.66
12.426	53.54	51.58
12.435	53.62	51.52
12.443	54.26	51.72
12.452	54.5	51.78
12.46	54.96	51.76
12.468	55	51.66
12.477	55.36	51.86
12.485	55.88	52.04
12.494	56.18	52.2
12.502	56.4	52.54
12.51	55.98	52.72
12.519	55.68	53.16
12.527	55.9	53.38
12.536	56.3	53.74
12.544	57.68	53.76
12.553	57.78	54.32
12.561	57.88	54.36
12.569	57.08	54.52
12.578	57.62	54.54
12.586	57.26	54.92
12.595	57.08	55
12.603	56.76	55.16
12.612	57.04	55.46
12.62	56.74	55.84
12.628	56.24	55.76
12.637	55.66	55.78
12.645	55.36	55.22
12.654	54.72	54.9
12.662	54.52	54.82
12.67	53.98	54.8
12.679	53.7	54.94
12.687	53.4	55.02
12.696	53.88	55.14
12.704	53.8	55.16
12.713	53.48	54.8
12.721	53.28	54.48
12.729	53.24	53.82
12.738	53.14	53.5
12.746	53	53.26
12.755	53.24	52.96
12.763	52.74	52.82
12.771	52.3	52.64
12.78	52.04	52.86
12.788	52.32	52.78
12.797	52.18	52.78
12.805	51.98	52.38
12.814	51.82	52.42
12.822	51.96	52.06
12.83	51.9	51.92
12.839	51.86	52.02
12.847	51.84	52.2
12.856	52.1	52.08
12.864	52.34	51.96
12.872	52.2	51.88
12.881	51.72	51.84
12.889	51.42	51.64
12.898	51.48	51.7
12.906	51.56	51.64
12.915	51.6	51.58
12.923	51.64	51.6
12.931	51.9	51.56
12.94	52.1	51.8
12.948	51.92	51.86
12.957	51.72	51.88
12.965	51.56	51.6
12.974	51.66	51.5
12.982	51.7	51.58
12.99	51.76	51.54
12.999	51.64	51.62
13.007	51.56	51.54
13.016	51.5	51.44
13.024	51.62	51.26
13.032	51.66	51.2
13.041	51.7	51.32
13.049	51.56	51.44
13.058	51.68	51.4
13.066	51.78	51.24
13.075	51.96	51.14
13.083	51.94	51.42
13.091	51.84	51.72
13.1	51.78	51.74
13.108	51.88	51.58
13.117	51.88	51.52
13.125	51.62	51.5
13.133	51.46	51.36
13.142	51.66	51.3
13.15	51.72	51.3
13.159	51.66	51.26
13.167	51.62	51.22
13.176	51.68	51.28
13.184	51.8	51.3
13.192	51.78	51.4
13.201	51.72	51.34
13.209	51.76	51.36
13.218	51.86	51.32
13.226	51.88	51.44
13.235	51.7	51.42
13.243	51.8	51.42
13.251	52.3	51.42
13.26	52.4	51.42
13.268	52.2	51.32
13.277	52.06	51.34
13.285	52.16	51.48
13.293	52.1	51.5
13.302	51.78	51.4
13.31	51.92	51.4
13.319	51.86	51.48
13.327	51.88	51.46
13.336	51.58	51.5
13.344	51.62	51.62
13.352	51.48	51.72
13.361	51.54	51.72
13.369	51.66	51.7
13.378	51.74	51.66
13.386	51.72	52.1
13.394	51.52	52.38
13.403	51.46	52.32
13.411	51.52	51.74
13.42	51.52	51.58
13.428	51.54	52.04
13.437	51.42	52.32
13.445	51.4	52.26
13.453	51.34	51.88
13.462	51.4	51.8
13.47	51.44	51.98
13.479	51.48	51.88
13.487	51.48	51.92
13.495	51.48	51.64
13.504	51.44	51.52
13.512	51.36	51.44
13.521	51.38	51.42
13.529	51.48	51.5
13.538	51.64	51.38
13.546	51.76	51.38
13.554	51.72	51.34
13.563	51.6	51.56
13.571	51.44	51.7
13.58	51.46	51.62
13.588	51.58	51.44
13.597	51.64	51.32
13.605	51.58	51.26
13.613	51.5	51.26
13.622	51.68	51.32
13.63	51.84	51.38
13.639	51.86	51.38
13.647	51.72	51.52
13.655	51.58	51.56
13.664	51.68	51.46
13.672	51.78	51.38
13.681	51.98	51.44
13.689	51.98	51.56
13.698	52	51.46
13.706	51.76	51.38
13.714	51.62	51.28
13.723	51.52	51.42
13.731	51.7	51.54
13.74	51.7	51.6
13.748	51.78	51.44
13.756	52.02	51.34
13.765	52.1	51.38
13.773	51.8	51.48
13.782	51.48	51.5
13.79	51.52	51.44
13.799	51.6	51.38
13.807	51.78	51.38
13.815	51.82	51.38
13.824	51.82	51.38
13.832	51.76	51.54
13.841	51.72	51.58
13.849	51.7	51.54
13.858	51.8	51.32
13.866	51.84	51.3
13.874	51.8	51.2
13.883	51.64	51.18
13.891	51.7	51.18
13.9	51.6	51.18
13.908	51.72	51.28
13.916	51.82	51.38
13.925	51.86	51.4
13.933	51.66	51.32
13.942	51.48	51.32
13.95	51.52	51.3
13.959	51.46	51.4
13.967	51.48	51.52
13.975	51.38	51.66
13.984	51.56	51.52
13.992	51.56	51.32
14.001	51.5	51.24
14.009	51.4	51.52
14.017	51.4	51.64
14.026	51.52	51.54
14.034	51.58	51.46
14.043	51.74	51.52
14.051	51.76	51.48
14.06	51.72	51.36
14.068	51.62	51.34
14.076	51.5	51.34
14.085	51.68	51.26
14.093	51.84	51.32
14.102	51.96	51.3
14.11	51.7	51.3
14.118	51.56	51.24
14.127	51.52	51.24
14.135	51.66	51.56
14.144	51.6	51.68
14.152	51.6	51.62
14.161	51.5	51.5
14.169	51.52	51.6
14.177	51.5	51.58
14.186	51.52	51.6
14.194	51.76	51.54
14.203	51.68	51.62
14.211	51.54	51.46
14.22	51.3	51.68
14.228	51.62	51.64
14.236	51.92	51.7
14.245	51.88	51.56
14.253	51.64	51.56
14.262	51.64	51.56
14.27	51.7	51.5
14.278	51.58	51.38
14.287	51.6	51.28
14.295	51.74	51.28
14.304	51.76	51.34
14.312	51.74	51.4
14.321	51.9	51.54
14.329	52.04	51.5
14.337	51.88	51.58
14.346	51.7	51.46
14.354	51.54	51.42
14.363	51.54	51.38
14.371	51.48	51.52
14.379	51.52	51.82
14.388	51.48	51.88
14.396	51.66	51.78
14.405	51.76	51.48
14.413	51.88	51.44
14.422	51.74	51.4
14.43	51.74	51.46
14.438	51.62	51.4
14.447	51.54	51.62
14.455	51.42	51.66
14.464	51.5	51.7
14.472	51.6	51.6
14.481	51.72	51.64
14.489	51.72	51.62
14.497	51.62	51.5
14.506	51.5	51.4
14.514	51.44	51.48
14.523	51.42	51.58
14.531	51.64	51.6
14.539	51.8	51.56
14.548	51.8	51.76
14.556	51.8	51.74
14.565	51.72	51.68
14.573	51.78	51.48
14.582	51.86	51.56
14.59	51.98	52.16
14.598	51.72	52.34
14.607	51.36	52.42
14.615	51.4	51.98
14.624	51.48	52.62
14.632	51.58	53.74
14.64	51.52	54.6
14.649	51.7	54.76
14.657	51.8	54.66
14.666	51.78	55.92
14.674	51.74	56.3
14.683	51.62	56.78
14.691	51.64	56.66
14.699	51.46	57.5
14.708	51.8	58.4
14.716	51.82	58.68
14.725	51.86	58.86
14.733	51.58	58.42
14.741	51.5	58.62
14.75	51.58	60.28
14.758	51.56	61.86
14.767	51.54	61.56
14.775	51.54	60.5
14.784	51.72	60.12
14.792	51.78	61.52
14.8	51.82	61.04
14.809	52.12	61.26
14.817	52.64	60.92
14.826	52.64	62.22
14.834	52.38	63.38
14.843	52	62.86
14.851	52.08	62.02
14.859	51.94	61.54
14.868	51.84	61.66
14.876	51.7	61.04
14.885	51.82	59.68
14.893	51.74	60
14.901	51.9	59.24
14.91	51.88	59.16
14.918	51.86	58.38
14.927	51.84	58.02
14.935	51.86	58.34
14.944	51.8	58.06
14.952	51.66	57.66
14.96	51.72	56.28
14.969	51.68	56.16
14.977	51.66	56.04
14.986	51.64	55.72
14.994	51.84	56.26
15.002	51.78	56.22
15.011	51.78	55.66
15.019	51.66	54.62
15.028	51.76	54.52
15.036	51.82	54.3
15.045	51.96	53.46
15.053	51.98	52.88
15.061	51.88	52.4
15.07	51.72	52.18
15.078	51.68	51.92
15.087	51.82	51.9
15.095	52.04	52
15.103	52.08	51.68
15.112	51.8	51.46
15.12	51.68	51.32
15.129	51.6	51.28
15.137	51.6	51.2
15.146	51.6	51.22
15.154	51.62	51.26
15.162	51.6	51.24
15.171	51.68	51.32
15.179	51.86	51.38
15.188	51.96	51.38
15.196	51.88	51.32
15.205	51.78	51.3
15.213	51.88	51.28
15.221	51.98	51.3
15.23	52.3	51.28
15.238	52.2	51.38
15.247	52.5	51.42
15.255	53.1	51.42
15.263	54.26	51.32
15.272	56.46	51.2
15.28	59.72	51.26
15.289	64.34	51.3
15.297	71.2	51.28
15.306	79.88	51.18
15.314	95.48	51.3
15.322	119.48	51.36
15.331	157.44	51.6
15.339	206.42	51.62
15.348	273.84	51.8
15.356	370.1	51.82
15.364	517.24	52.58
15.373	713.7	53.4
15.381	952.54	55.2
15.39	1272.54	56.5
15.398	1697.18	60.08
15.407	2219.44	65.16
15.415	2846.06	73.26
15.423	3631.32	83.42
15.432	4578.96	98.18
15.44	5691.88	120.68
15.449	7030.94	157.98
15.457	8538.48	212.02
15.466	10217.3	285
15.474	11991.4	384.56
15.482	13874.1	517.72
15.491	15823.1	696.48
15.499	17747.4	926.38
15.508	19703.9	1214.28
15.516	21567.6	1587.28
15.524	23353.7	2057.7
15.533	24981.7	2631.14
15.541	26486.8	3272.86
15.55	27720.2	4042.42
15.558	28583.5	4952.76
15.567	29182.3	6028.64
15.575	29510.8	7186.64
15.583	29594.5	8474.5
15.592	29362.6	9775.38
15.6	29023.5	11065.4
15.609	28449.7	12275.8
15.617	27516	13457.6
15.625	26215.3	14489.5
15.634	24766.3	15380.3
15.642	23273.6	15943.6
15.651	21719.9	16243
15.659	20001.2	16126.2
15.668	18275.6	15772
15.676	16516.3	15172.4
15.684	14940.9	14484.6
15.693	13384.9	13672.1
15.701	11893.6	12689.9
15.71	10418.2	11694.3
15.718	9073.14	10734.5
15.726	7841.12	9874.54
15.735	6743.5	9010.32
15.743	5784.48	8210.74
15.752	4921.82	7505.22
15.76	4175.88	6832.84
15.769	3530	6228.26
15.777	2985.84	5630.28
15.785	2505.96	5119.74
15.794	2109.06	4631
15.802	1788.74	4195.16
15.811	1525.76	3794.56
15.819	1300.78	3417.26
15.828	1102.9	3085.14
15.836	934.26	2751.86
15.844	814.02	2445.3
15.853	715.54	2155.76
15.861	621.68	1904.44
15.87	535.82	1685.68
15.878	474.44	1479.14
15.886	426.7	1308.68
15.895	386.06	1147.6
15.903	348.94	1013.48
15.912	321.62	875.2
15.92	297	759.58
15.929	279.6	664.22
15.937	264.1	593.18
15.945	247.2	534.22
15.954	231.52	480.24
15.962	217.92	435
15.971	210.22	394.84
15.979	198.92	363.28
15.987	191.02	332.78
15.996	185.66	312.62
16.004	179.72	291.34
16.013	170.16	271.72
16.021	161.64	252.78
16.03	160.46	239.32
16.038	153.54	228.82
16.046	145.84	220.48
16.055	139.82	215.88
16.063	140.3	210.68
16.072	137.38	203.2
16.08	134.66	194.66
16.089	131.28	188.94
16.097	125.64	182.92
16.105	121.12	177.12
16.114	119.16	172.38
16.122	119.16	170.36
16.131	117.16	167.8
16.139	115.08	163.78
16.147	112.56	161.78
16.156	110.42	158.28
16.164	108.3	155.32
16.173	108.4	152.04
16.181	106.58	149.16
16.19	103.88	145
16.198	99.8	142.2
16.206	97.7	140.68
16.215	97.56	135.92
16.223	96.94	132.52
16.232	96.28	128.12
16.24	94.26	126.08
16.248	93.18	124.32
16.257	91.98	122.48
16.265	90.22	119.54
16.274	88.08	115.02
16.282	87.04	114.22
16.291	86.78	111.16
16.299	84.98	109.64
16.307	84.76	105.96
16.316	86.38	101.58
16.324	87.96	95.9
16.333	85.94	92.46
16.341	83.06	89.76
16.349	80.76	88.34
16.358	79.24	85.96
16.366	78.22	83.8
16.375	77.12	80.16
16.383	76.38	77.72
16.392	76.36	77.78
16.4	76.68	76.22
16.408	76	74.64
16.417	75.04	71.9
16.425	73.9	71.48
16.434	73.96	70.36
16.442	73.18	67.94
16.451	72.68	66.18
16.459	72.26	64.94
16.467	72.22	65.24
16.476	71.08	63.64
16.484	70.2	62.86
16.493	70.38	62.72
16.501	70.8	62.96
16.509	70.44	62.44
16.518	69.62	61.52
16.526	69.34	61.48
16.535	69.02	61.04
16.543	69.12	61.98
16.552	69.04	61.54
16.56	68.56	62.36
16.568	67.86	60.96
16.577	66.78	60.16
16.585	66.66	58.28
16.594	66.04	59.16
16.602	66.48	59.9
16.61	66.2	59.72
16.619	66.72	58.6
16.627	66.42	57.44
16.636	66.42	57.36
16.644	65.16	56.8
16.653	64.56	56.66
16.661	64.36	56.06
16.669	64.32	56.44
16.678	65.46	56.56
16.686	65.44	56.44
16.695	65.04	56.6
16.703	63.16	56.88
16.712	63.04	57.16
16.72	62.74	56.42
16.728	62.6	55.86
16.737	61.36	56.06
16.745	60.32	56.76
16.754	60.66	56.92
16.762	62.84	56.64
16.77	63.86	56.46
16.779	63.1	56.62
16.787	61.48	56.34
16.796	61.52	56.78
16.804	62.52	56.9
16.813	62.82	56.96
[truncated: 1,329 more rows]

## Sheet: Figure_1_c
Figure 1C - Chromatogram raw data
X(Minutes)	H. volcanii (Nuclease P1)	H. volcanii (Inactivated P1)
0	51.14	51.08
0.008	51.08	51.16
0.017	51.04	51.14
0.025	51.04	51.06
0.034	51.04	51.06
0.042	51.14	51.04
0.051	51.16	51.04
0.059	51.12	51.1
0.067	50.96	51.1
0.076	51	51.06
0.084	51.06	51
0.093	51.04	51.04
0.101	50.94	51.06
0.109	50.9	51.06
0.118	50.9	51.06
0.126	50.96	51.06
0.135	50.98	51.06
0.143	51	51.12
0.152	51	51.14
0.16	51.04	51.1
0.168	51.06	51.04
0.177	51.04	51.02
0.185	51.02	51.02
0.194	50.98	51.02
0.202	51.02	51.02
0.211	51.08	51.06
0.219	51.1	51.1
0.227	51.08	51.1
0.236	51.04	51.04
0.244	51.02	51.04
0.253	51.04	51.08
0.261	51.04	51.12
0.269	51.04	51.16
0.278	51.02	51.12
0.286	51.06	51.06
0.295	51.06	51.04
0.303	51.1	51.04
0.312	51.12	51.06
0.32	51.14	51.04
0.328	51.1	51.06
0.337	51.08	51.04
0.345	51.14	51.04
0.354	51.22	51.12
0.362	51.24	51.22
0.37	51.16	51.24
0.379	51.06	51.14
0.387	51.24	51.04
0.396	51.28	51
0.404	51.26	51
0.413	51.08	51
0.421	51.08	51.02
0.429	51.06	51.08
0.438	51.06	51.1
0.446	51.08	51.16
0.455	51.06	51.1
0.463	51.06	51.1
0.471	51.06	51
0.48	51.12	51
0.488	51.14	51
0.497	51.18	51.02
0.505	51.3	51.02
0.514	51.32	51.02
0.522	51.28	51.02
0.53	51.16	51.08
0.539	51.16	51.08
0.547	51.12	51.06
0.556	51.1	51.02
0.564	51.1	51.02
0.573	51.1	51.02
0.581	51.16	51.02
0.589	51.2	51
0.598	51.2	51.02
0.606	51.16	51.04
0.615	51.18	51
0.623	51.18	50.98
0.631	51.18	50.98
0.64	51.18	50.98
0.648	51.18	50.98
0.657	51.18	51
0.665	51.18	51
0.674	51.2	50.98
0.682	51.24	50.94
0.69	51.24	50.94
0.699	51.18	50.96
0.707	51.18	50.98
0.716	51.18	51
0.724	51.2	50.98
0.732	51.2	51
0.741	51.22	51
0.749	51.26	51
0.758	51.42	50.98
0.766	51.44	50.98
0.775	51.36	50.96
0.783	51.3	50.96
0.791	51.34	50.98
0.8	51.32	51.02
0.808	51.22	51.04
0.817	51.3	51.04
0.825	51.32	51.02
0.834	51.3	51
0.842	51.24	51
0.85	51.22	51
0.859	51.22	51
0.867	51.26	51.02
0.876	51.34	51.04
0.884	51.34	51.16
0.892	51.26	51.18
0.901	51.22	51.14
0.909	51.22	51.02
0.918	51.22	51.06
0.926	51.26	51.08
0.935	51.26	51.16
0.943	51.26	51.14
0.951	51.18	51.14
0.96	51.2	51.08
0.968	51.2	51.08
0.977	51.22	51.08
0.985	51.24	51.1
0.993	51.24	51.12
1.002	51.2	51.12
1.01	51.16	51.12
1.019	51.16	51.12
1.027	51.16	51.14
1.036	51.18	51.12
1.044	51.18	51.08
1.052	51.18	51.1
1.061	51.24	51.1
1.069	51.4	51.06
1.078	51.5	50.98
1.086	51.42	50.98
1.094	51.26	51.18
1.103	51.2	51.26
1.111	51.18	51.22
1.12	51.14	51.02
1.128	51.22	51.04
1.137	51.24	51.04
1.145	51.24	51.04
1.153	51.18	50.98
1.162	51.16	50.98
1.17	51.22	50.98
1.179	51.26	51
1.187	51.32	51.04
1.196	51.28	51.06
1.204	51.26	51.04
1.212	51.22	51.06
1.221	51.22	51.04
1.229	51.22	51
1.238	51.2	50.98
1.246	51.2	50.98
1.254	51.2	51
1.263	51.22	51.02
1.271	51.2	51.02
1.28	51.32	51.04
1.288	51.38	50.98
1.297	51.36	50.98
1.305	51.26	50.94
1.313	51.22	50.94
1.322	51.2	50.94
1.33	51.18	50.92
1.339	51.18	51.04
1.347	51.26	51.08
1.355	51.28	51.06
1.364	51.24	50.92
1.372	51.14	50.94
1.381	51.18	50.96
1.389	51.2	50.96
1.398	51.3	50.96
1.406	51.3	50.96
1.414	51.26	50.98
1.423	51.16	51.06
1.431	51.16	51.06
1.44	51.16	51.02
1.448	51.14	51
1.457	51.1	51.04
1.465	51.08	51.02
1.473	51.08	50.96
1.482	51.1	50.92
1.49	51.12	50.94
1.499	51.12	50.96
1.507	51.12	50.94
1.515	51.12	50.94
1.524	51.12	50.94
1.532	51.12	50.92
1.541	51.14	50.9
1.549	51.14	50.92
1.558	51.16	50.92
1.566	51.16	50.9
1.574	51.16	50.86
1.583	51.18	50.84
1.591	51.16	50.84
1.6	51.14	50.88
1.608	51.16	50.9
1.616	51.22	50.9
1.625	51.22	50.96
1.633	51.2	50.96
1.642	51.18	50.94
1.65	51.18	50.9
1.659	51.2	50.9
1.667	51.24	50.88
1.675	51.2	50.88
1.684	51.18	50.92
1.692	51.12	50.92
1.701	51.12	50.92
1.709	51.12	50.9
1.717	51.14	50.9
1.726	51.2	50.88
1.734	51.18	50.88
1.743	51.12	50.88
1.751	51.1	50.9
1.76	51.12	50.92
1.768	51.22	50.94
1.776	51.24	50.96
1.785	51.3	50.96
1.793	51.22	50.94
1.802	51.22	51.04
1.81	51.18	51.06
1.819	51.18	51.06
1.827	51.18	50.96
1.835	51.16	51.14
1.844	51.22	51.2
1.852	51.24	51.16
1.861	51.24	51
1.869	51.16	51
1.877	51.16	50.98
1.886	51.16	50.96
1.894	51.16	50.98
1.903	51.2	50.98
1.911	51.22	51
1.92	51.22	51.04
1.928	51.18	51.04
1.936	51.2	51.04
1.945	51.2	51.08
1.953	51.2	51.08
1.962	51.18	51.14
1.97	51.18	51.08
1.978	51.16	51.06
1.987	51.16	50.96
1.995	51.2	50.98
2.004	51.22	51
2.012	51.2	51
2.021	51.16	51
2.029	51.16	51
2.037	51.14	51
2.046	51.14	51
2.054	51.14	51
2.063	51.12	51
2.071	51.14	51
2.08	51.2	51
2.088	51.2	51
2.096	51.14	51.02
2.105	51.06	51.02
2.113	51.06	51.02
2.122	51.06	51.02
2.13	51.06	51.04
2.138	51.06	51.14
2.147	51.16	51.14
2.155	51.2	51.08
2.164	51.18	50.98
2.172	51.08	50.96
2.181	51.08	50.98
2.189	51.12	51
2.197	51.1	51
2.206	51.1	51
2.214	51.06	51.02
2.223	51.08	51.02
2.231	51.18	51.02
2.239	51.18	50.96
2.248	51.14	50.94
2.256	51.06	50.94
2.265	51.06	50.96
2.273	51.06	50.96
2.282	51.04	51
2.29	51.04	51.02
2.298	51.02	51.02
2.307	51.04	50.98
2.315	51.04	50.98
2.324	51.06	51
2.332	51.12	51.02
2.34	51.12	51.06
2.349	51.1	51.06
2.357	51.1	51.12
2.366	51.12	51.08
2.374	51.08	51.08
2.383	51	51
2.391	51.02	50.98
2.399	51.06	51.04
2.408	51.06	51.04
2.416	51.16	51.02
2.425	51.18	50.9
2.433	51.16	50.9
2.442	51.04	50.92
2.45	51.04	50.94
2.458	51.08	50.96
2.467	51.16	50.96
2.475	51.2	50.96
2.484	51.16	50.96
2.492	51.06	51.02
2.5	51.08	51.06
2.509	51.08	51.04
2.517	51.06	50.96
2.526	51.1	50.92
2.534	51.14	50.92
2.543	51.14	50.98
2.551	51.06	51
2.559	51.06	50.98
2.568	51.06	50.92
2.576	51.1	50.92
2.585	51.12	50.92
2.593	51.14	51.04
2.601	51.12	51.1
2.61	51.12	51.08
2.618	51.12	50.98
2.627	51.1	50.98
2.635	51.08	51
2.644	51.1	51
2.652	51.1	50.98
2.66	51.1	50.96
2.669	51.08	50.96
2.677	51.06	50.96
2.686	51.12	50.96
2.694	51.14	51
2.702	51.16	51
2.711	51.12	50.98
2.719	51.08	50.92
2.728	51.06	50.9
2.736	51.02	50.92
2.745	51.02	50.94
2.753	51.02	50.96
2.761	51.02	50.96
2.77	51.02	50.96
2.778	51	50.98
2.787	51.02	50.96
2.795	51.06	50.94
2.804	51.08	50.92
2.812	51.08	50.92
2.82	51.04	50.94
2.829	51.08	50.94
2.837	51.1	50.92
2.846	51.1	50.92
2.854	51.08	50.92
2.862	51.08	50.92
2.871	51.08	50.92
2.879	51.1	50.92
2.888	51.12	50.92
2.896	51.12	50.92
2.905	51.12	50.9
2.913	51.12	50.92
2.921	51.1	50.94
2.93	51.1	50.94
2.938	51.06	50.94
2.947	51.06	50.92
2.955	51.06	50.92
2.963	51.06	50.92
2.972	51.08	50.92
2.98	51.08	50.92
2.989	51.08	50.92
2.997	51.08	50.94
3.006	51.08	50.94
3.014	51.08	50.94
3.022	51.1	50.94
3.031	51.1	50.94
3.039	51.1	50.96
3.048	51.1	50.96
3.056	51.08	50.94
3.065	51.08	50.94
3.073	51.1	50.94
3.081	51.1	50.96
3.09	51.1	50.96
3.098	51.1	50.98
3.107	51.1	50.98
3.115	51.08	50.98
3.123	51.06	51
3.132	51.06	51
3.14	51.08	50.98
3.149	51.12	50.96
3.157	51.14	50.96
3.166	51.14	50.92
3.174	51.14	50.94
3.182	51.14	50.92
3.191	51.14	50.94
3.199	51.14	50.96
3.208	51.14	50.96
3.216	51.14	50.96
3.224	51.14	50.94
3.233	51.14	50.94
3.241	51.14	50.96
3.25	51.14	50.96
3.258	51.16	50.94
3.267	51.16	50.92
3.275	51.16	50.9
3.283	51.16	50.9
3.292	51.16	50.92
3.3	51.14	50.92
3.309	51.14	50.96
3.317	51.12	50.96
3.325	51.1	50.96
3.334	51.12	50.94
3.342	51.12	50.92
3.351	51.12	50.92
3.359	51.1	50.92
3.368	51.1	50.9
3.376	51.06	50.9
3.384	51.06	50.88
3.393	51.08	50.88
3.401	51.08	50.9
3.41	51.08	50.9
3.418	51.08	50.92
3.427	51.1	50.92
3.435	51.08	50.92
3.443	51.08	50.9
3.452	51.08	50.86
3.46	51.08	50.86
3.469	51.1	50.88
3.477	51.12	50.92
3.485	51.14	50.94
3.494	51.12	50.94
3.502	51.12	50.92
3.511	51.1	50.92
3.519	51.1	50.92
3.528	51.12	50.92
3.536	51.1	50.9
3.544	51.12	50.9
3.553	51.14	50.9
3.561	51.14	50.88
3.57	51.1	50.88
3.578	51.08	50.9
3.586	51.1	50.9
3.595	51.1	50.88
3.603	51.08	50.88
3.612	51.06	50.88
3.62	51.06	50.88
3.629	51.04	50.88
3.637	51.04	50.88
3.645	51.04	50.88
3.654	51.04	50.92
3.662	51.04	50.92
3.671	51.04	50.92
3.679	51.06	50.9
3.688	51.08	50.9
3.696	51.06	50.92
3.704	51.06	50.92
3.713	51.06	50.94
3.721	51.08	50.96
3.73	51.08	50.98
3.738	51.08	50.98
3.746	51.1	50.98
3.755	51.08	50.96
3.763	51.08	50.96
3.772	51.1	50.94
3.78	51.12	50.94
3.789	51.12	50.96
3.797	51.14	50.96
3.805	51.14	50.96
3.814	51.14	50.92
3.822	51.16	50.9
3.831	51.18	50.9
3.839	51.26	50.92
3.847	51.26	50.92
3.856	51.24	50.9
3.864	51.16	50.9
3.873	51.14	50.92
3.881	51.12	50.92
3.89	51.14	50.94
3.898	51.16	50.96
3.906	51.16	50.98
3.915	51.16	51
3.923	51.14	51.02
3.932	51.12	51
3.94	51.12	50.96
3.948	51.12	50.92
3.957	51.12	50.94
3.965	51.12	50.96
3.974	51.14	50.96
3.982	51.16	50.96
3.991	51.14	50.98
3.999	51.12	51
4.007	51.1	51
4.016	51.1	51
4.024	51.1	51
4.033	51.1	51
4.041	51.1	51
4.05	51.14	50.98
4.058	51.16	50.98
4.066	51.16	50.98
4.075	51.16	50.98
4.083	51.14	50.96
4.092	51.2	50.94
4.1	51.22	50.96
4.108	51.2	51
4.117	51.12	51.02
4.125	51.14	50.98
4.134	51.16	50.98
4.142	51.16	50.96
4.151	51.14	50.96
4.159	51.14	50.96
4.167	51.14	50.94
4.176	51.16	50.92
4.184	51.14	50.92
4.193	51.12	50.92
4.201	51.12	50.94
4.209	51.12	50.92
4.218	51.1	50.92
4.226	51.12	50.92
4.235	51.14	50.94
4.243	51.16	51
4.252	51.18	51.02
4.26	51.18	51
4.268	51.2	50.96
4.277	51.26	50.94
4.285	51.3	50.94
4.294	51.28	50.92
4.302	51.2	50.9
4.311	51.18	50.9
4.319	51.18	50.92
4.327	51.18	50.9
4.336	51.18	50.9
4.344	51.16	50.9
4.353	51.16	50.92
4.361	51.14	50.92
4.369	51.14	50.92
4.378	51.14	50.92
4.386	51.16	50.9
4.395	51.18	50.9
4.403	51.2	50.94
4.412	51.2	50.94
4.42	51.18	50.92
4.428	51.16	50.92
4.437	51.16	50.94
4.445	51.18	50.92
4.454	51.2	50.86
4.462	51.22	50.84
4.47	51.24	50.86
4.479	51.24	50.88
4.487	51.24	50.9
4.496	51.22	50.9
4.504	51.2	50.9
4.513	51.2	51.02
4.521	51.22	51.08
4.529	51.2	51.06
4.538	51.2	51.02
4.546	51.2	51.02
4.555	51.2	50.96
4.563	51.2	50.86
4.571	51.22	50.88
4.58	51.22	50.9
4.588	51.26	50.92
4.597	51.26	50.96
4.605	51.26	50.98
4.614	51.24	50.96
4.622	51.28	50.9
4.63	51.26	50.9
4.639	51.26	50.9
4.647	51.26	50.9
4.656	51.26	50.92
4.664	51.26	50.92
4.673	51.26	50.92
4.681	51.28	50.94
4.689	51.34	50.98
4.698	51.34	51
4.706	51.38	51
4.715	51.32	50.98
4.723	51.3	50.96
4.731	51.22	50.96
4.74	51.26	50.94
4.748	51.28	50.94
4.757	51.32	50.94
4.765	51.32	50.94
4.774	51.32	50.94
4.782	51.3	50.94
4.79	51.3	50.94
4.799	51.36	50.92
4.807	51.36	51.02
4.816	51.38	51.02
4.824	51.34	51.06
4.832	51.34	51
4.841	51.28	51
4.849	51.28	50.94
4.858	51.28	50.94
4.866	51.28	50.94
4.875	51.3	50.92
4.883	51.32	50.9
4.891	51.32	50.9
4.9	51.3	50.9
4.908	51.28	50.88
4.917	51.28	50.88
4.925	51.26	50.94
4.933	51.26	50.96
4.942	51.24	50.96
4.95	51.22	50.92
4.959	51.22	50.94
4.967	51.22	50.94
4.976	51.2	50.92
4.984	51.2	50.9
4.992	51.22	50.96
5.001	51.22	50.98
5.009	51.22	50.96
5.018	51.22	50.92
5.026	51.2	50.9
5.035	51.22	50.94
5.043	51.24	50.94
5.051	51.26	50.94
5.06	51.26	50.88
5.068	51.34	50.92
5.077	51.42	50.94
5.085	51.44	50.94
5.093	51.4	50.96
5.102	51.32	50.98
5.11	51.3	50.96
5.119	51.28	50.92
5.127	51.26	50.92
5.136	51.26	50.92
5.144	51.3	50.94
5.152	51.4	50.96
5.161	51.5	50.96
5.169	51.48	50.98
5.178	51.4	50.98
5.186	51.3	51.02
5.194	51.36	51.02
5.203	51.38	51.02
5.211	51.36	51
5.22	51.28	51
5.228	51.3	51
5.237	51.28	51
5.245	51.28	51
5.253	51.34	51.02
5.262	51.36	51.02
5.27	51.34	51.06
5.279	51.26	51.04
5.287	51.36	51.06
5.296	51.38	51.04
5.304	51.36	51.04
5.312	51.28	51
5.321	51.26	51
5.329	51.26	51
5.338	51.26	51
5.346	51.3	51
5.354	51.32	51
5.363	51.4	51.02
5.371	51.36	51.02
5.38	51.34	51.08
5.388	51.24	51.06
5.397	51.24	51.06
5.405	51.24	51.06
5.413	51.24	51.08
5.422	51.22	51.06
5.43	51.22	51.18
5.439	51.28	51.2
5.447	51.3	51.12
5.455	51.26	50.94
5.464	51.16	50.94
5.472	51.16	50.98
5.481	51.18	51
5.489	51.22	51
5.498	51.24	50.98
5.506	51.26	51
5.514	51.3	51
5.523	51.32	51.02
5.531	51.32	51.04
5.54	51.3	51.04
5.548	51.3	51.02
5.556	51.36	51.04
5.565	51.44	51.06
5.573	51.44	51.06
5.582	51.36	51.04
5.59	51.3	51.04
5.599	51.32	51.02
5.607	51.34	51.02
5.615	51.32	51.04
5.624	51.3	51.06
5.632	51.3	51.06
5.641	51.3	51.02
5.649	51.32	51
5.658	51.34	51.02
5.666	51.34	51.02
5.674	51.34	51
5.683	51.46	51.06
5.691	51.48	51.08
5.7	51.44	51.08
5.708	51.42	51
5.716	51.46	51
5.725	51.48	51
5.733	51.36	51.06
5.742	51.4	51.08
5.75	51.38	51.08
5.759	51.38	51.04
5.767	51.34	51.04
5.775	51.4	51.04
5.784	51.48	51.04
5.792	51.56	51.02
5.801	51.56	51
5.809	51.48	50.98
5.817	51.36	50.98
5.826	51.3	51.02
5.834	51.3	51.06
5.843	51.3	51.06
5.851	51.3	51.08
5.86	51.32	51.04
5.868	51.3	51.04
5.876	51.3	51.04
5.885	51.32	51.04
5.893	51.36	51.08
5.902	51.38	51.1
5.91	51.36	51.12
5.919	51.36	51.1
5.927	51.36	51.14
5.935	51.34	51.14
5.944	51.32	51.1
5.952	51.32	51.06
5.961	51.32	51.08
5.969	51.32	51.08
5.977	51.34	51.06
5.986	51.34	51.04
5.994	51.32	51.04
6.003	51.3	51.04
6.011	51.32	51.02
6.02	51.32	51.02
6.028	51.3	51.04
6.036	51.3	51.06
6.045	51.3	51.08
6.053	51.28	51.08
6.062	51.3	51.1
6.07	51.3	51.1
6.078	51.3	51.08
6.087	51.28	51.08
6.095	51.28	51.1
6.104	51.3	51.08
6.112	51.3	51.06
6.121	51.3	51.04
6.129	51.3	51.06
6.137	51.3	51.06
6.146	51.3	51.06
6.154	51.28	51.04
6.163	51.3	51.04
6.171	51.32	51.08
6.179	51.34	51.08
6.188	51.34	51.06
6.196	51.36	51.02
6.205	51.36	51.06
6.213	51.34	51.06
6.222	51.32	51.06
6.23	51.34	51.02
6.238	51.36	51.02
6.247	51.34	51.02
6.255	51.3	51.02
6.264	51.32	51.06
6.272	51.3	51.08
6.281	51.3	51.06
6.289	51.3	51
6.297	51.32	50.98
6.306	51.32	50.98
6.314	51.32	51.02
6.323	51.3	51.04
6.331	51.3	51.18
6.339	51.28	51.18
6.348	51.28	51.14
6.356	51.3	50.96
6.365	51.32	50.98
6.373	51.32	51
6.382	51.3	51
6.39	51.3	51
6.398	51.3	51.06
6.407	51.3	51.06
6.415	51.3	51.04
6.424	51.3	50.96
6.432	51.28	51
6.44	51.3	51
6.449	51.32	50.98
6.457	51.32	50.92
6.466	51.32	50.94
6.474	51.32	50.96
6.483	51.34	50.98
6.491	51.36	51
6.499	51.36	51
6.508	51.38	51
6.516	51.4	51.02
6.525	51.4	51.02
6.533	51.38	51.04
6.542	51.38	51.04
6.55	51.38	51.04
6.558	51.36	50.98
6.567	51.34	50.98
6.575	51.36	50.98
6.584	51.38	50.98
6.592	51.38	50.98
6.6	51.36	50.98
6.609	51.34	50.96
6.617	51.42	50.96
6.626	51.4	50.96
6.634	51.36	50.96
6.643	51.3	50.96
6.651	51.32	50.96
6.659	51.32	50.96
6.668	51.3	50.98
6.676	51.32	50.96
6.685	51.32	50.98
6.693	51.32	50.96
6.701	51.4	50.96
6.71	51.46	50.98
6.718	51.46	51
6.727	51.36	51
6.735	51.36	50.96
6.744	51.36	50.94
6.752	51.34	50.94
6.76	51.32	50.94
6.769	51.34	50.94
6.777	51.32	50.94
6.786	51.3	50.94
6.794	51.32	50.92
6.802	51.34	51.04
6.811	51.36	51.08
6.819	51.38	51.06
6.828	51.4	51.04
6.836	51.4	51.08
6.845	51.36	51.04
6.853	51.36	50.94
6.861	51.38	50.94
6.87	51.38	50.94
6.878	51.38	50.92
6.887	51.36	50.94
6.895	51.36	50.94
6.904	51.36	50.94
6.912	51.36	50.92
6.92	51.34	50.94
6.929	51.32	50.94
6.937	51.34	50.94
6.946	51.36	50.94
6.954	51.38	50.94
6.962	51.36	50.96
6.971	51.34	50.98
6.979	51.32	50.98
6.988	51.34	50.98
6.996	51.34	50.96
7.005	51.34	50.96
7.013	51.34	50.98
7.021	51.34	50.98
7.03	51.32	51
7.038	51.3	51
7.047	51.36	50.98
7.055	51.4	50.98
7.063	51.44	51
7.072	51.38	50.98
7.08	51.36	50.96
7.089	51.3	51.02
7.097	51.3	51.02
7.106	51.32	51
7.114	51.3	50.94
7.122	51.26	50.96
7.131	51.24	51
7.139	51.26	51.06
7.148	51.28	51.08
7.156	51.28	51.08
7.165	51.28	51.02
7.173	51.28	51.04
7.181	51.28	51.04
7.19	51.26	51.1
7.198	51.26	51.08
7.207	51.24	51.06
7.215	51.24	51
7.223	51.28	50.98
7.232	51.28	50.96
7.24	51.28	50.94
7.249	51.28	50.94
7.257	51.32	50.98
7.266	51.36	51
7.274	51.34	51
7.282	51.3	50.96
7.291	51.28	50.96
7.299	51.28	50.96
7.308	51.28	50.98
7.316	51.3	50.98
7.324	51.32	51
7.333	51.32	51.02
7.341	51.34	51
7.35	51.32	51
7.358	51.28	50.98
7.367	51.2	50.98
7.375	51.2	50.96
7.383	51.18	50.96
7.392	51.18	50.96
7.4	51.18	50.96
7.409	51.18	50.98
7.417	51.18	51
7.425	51.18	51
7.434	51.24	51
7.442	51.26	50.98
7.451	51.26	51
7.459	51.22	51
7.468	51.24	51
7.476	51.22	50.98
7.484	51.22	51.06
7.493	51.22	51.06
7.501	51.22	51.04
7.51	51.22	50.98
7.518	51.24	50.98
7.527	51.24	50.98
7.535	51.24	50.96
7.543	51.2	50.96
7.552	51.2	50.96
7.56	51.2	50.96
7.569	51.2	51
7.577	51.2	50.98
7.585	51.2	50.98
7.594	51.22	50.96
7.602	51.24	50.94
7.611	51.26	50.94
7.619	51.26	51
7.628	51.24	51
7.636	51.24	50.98
7.644	51.26	50.94
7.653	51.28	51.02
7.661	51.34	51.06
7.67	51.34	51.04
7.678	51.32	50.96
7.686	51.28	50.96
7.695	51.28	50.98
7.703	51.26	50.96
7.712	51.2	50.96
7.72	51.2	50.98
7.729	51.2	51.04
7.737	51.22	51.04
7.745	51.24	51.06
7.754	51.22	51.04
7.762	51.18	51.14
7.771	51.14	51.14
7.779	51.14	51.1
7.787	51.16	51.02
7.796	51.16	51.04
7.804	51.16	51.04
7.813	51.16	51.04
7.821	51.22	51.04
7.83	51.22	51.04
7.838	51.22	51.04
7.846	51.18	51.02
7.855	51.24	51.04
7.863	51.24	51.04
7.872	51.24	51.04
7.88	51.16	51.04
7.889	51.14	51.06
7.897	51.12	51.06
7.905	51.12	51.06
7.914	51.12	51.06
7.922	51.12	51.04
7.931	51.12	51.04
7.939	51.12	51.02
7.947	51.12	51.02
7.956	51.12	51.16
7.964	51.14	51.2
7.973	51.18	51.18
7.981	51.18	51.04
7.99	51.16	51.04
7.998	51.16	51.06
8.006	51.24	51.08
8.015	51.26	51.14
8.023	51.32	51.14
8.032	51.34	51.16
8.04	51.36	51.1
8.048	51.24	51.08
8.057	51.14	51.04
8.065	51.16	51.04
8.074	51.28	51.08
8.082	51.36	51.16
8.091	51.3	51.22
8.099	51.34	51.16
8.107	51.42	51.06
8.116	51.5	50.98
8.124	51.32	50.98
8.133	51.24	51
8.141	51.14	51.02
8.15	51.14	51.02
8.158	51.12	51.04
8.166	51.14	51.04
8.175	51.12	51.04
8.183	51.14	51.02
8.192	51.1	51.02
8.2	51.08	51.02
8.208	51.08	51
8.217	51.1	51
8.225	51.12	51
8.234	51.16	50.98
8.242	51.18	50.98
8.251	51.2	50.98
8.259	51.2	51.02
8.267	51.2	51.02
8.276	51.18	51.02
8.284	51.16	51
8.293	51.16	51
8.301	51.16	50.98
8.309	51.16	50.98
8.318	51.14	50.98
8.326	51.14	50.98
8.335	51.14	51
8.343	51.12	51
8.352	51.2	51.02
8.36	51.24	51.02
8.368	51.26	51.04
8.377	51.18	51.06
8.385	51.18	51.06
8.394	51.18	51.06
8.402	51.18	51.06
8.41	51.2	51.08
8.419	51.2	51.1
8.427	51.2	51.08
8.436	51.2	51.04
8.444	51.2	51
8.453	51.2	51
8.461	51.2	51
8.469	51.18	51
8.478	51.18	51.12
8.486	51.18	51.14
8.495	51.18	51.1
8.503	51.18	51
8.512	51.22	51.02
8.52	51.24	51.02
8.528	51.3	51.04
8.537	51.32	51.02
8.545	51.32	51
8.554	51.24	51.02
8.562	51.24	51
8.57	51.24	51
8.579	51.26	51.02
8.587	51.28	51.06
8.596	51.3	51.08
8.604	51.32	51.06
8.613	51.32	51.04
8.621	51.28	51.04
8.629	51.26	51.02
8.638	51.26	51.04
8.646	51.26	51.06
8.655	51.26	51.08
8.663	51.26	51.1
8.671	51.26	51.1
8.68	51.26	51.12
8.688	51.24	51.12
8.697	51.24	51.12
8.705	51.26	51.1
8.714	51.28	51.1
8.722	51.28	51.14
8.73	51.26	51.16
8.739	51.26	51.16
8.747	51.26	51.12
8.756	51.28	51.12
8.764	51.3	51.12
8.773	51.32	51.12
8.781	51.32	51.12
8.789	51.34	51.1
8.798	51.32	51.1
8.806	51.34	51.08
8.815	51.34	51.08
8.823	51.34	51.08
8.831	51.32	51.08
8.84	51.32	51.08
8.848	51.32	51.08
8.857	51.3	51.08
8.865	51.3	51.08
8.874	51.44	51.06
8.882	51.48	51.04
8.89	51.44	51.02
8.899	51.32	51.02
8.907	51.34	51.04
8.916	51.38	51.08
8.924	51.6	51.1
8.932	51.62	51.08
8.941	51.54	51.02
8.949	51.34	51
8.958	51.52	51
8.966	51.6	50.98
8.975	51.56	51
8.983	51.48	51.04
8.991	51.44	51.06
9	51.54	51.04
9.008	51.46	51.02
9.017	51.44	51.08
9.025	51.32	51.1
9.033	51.32	51.08
9.042	51.28	51.04
9.05	51.48	51.04
9.059	51.54	51.06
9.067	51.48	51.1
9.076	51.26	51.12
9.084	51.26	51.1
9.092	51.26	51.06
9.101	51.28	51.04
9.109	51.3	51.06
9.118	51.32	51.06
9.126	51.32	51.08
9.135	51.5	51.1
9.143	51.54	51.1
9.151	51.5	51.12
9.16	51.32	51.12
9.168	51.32	51.1
9.177	51.34	51.08
9.185	51.34	51.06
9.193	51.36	51.04
9.202	51.38	51.02
9.21	51.4	51.02
9.219	51.38	51.02
9.227	51.36	51.02
9.236	51.3	51.04
9.244	51.3	51.04
9.252	51.28	51.14
9.261	51.3	51.16
9.269	51.32	51.14
9.278	51.32	51.06
9.286	51.34	51.04
9.294	51.34	51.04
9.303	51.32	51.04
9.311	51.28	51.14
9.32	51.26	51.18
9.328	51.28	51.18
9.337	51.32	51.1
9.345	51.3	51.18
9.353	51.38	51.2
9.362	51.46	51.2
9.37	51.48	51.1
9.379	51.38	51.1
9.387	51.3	51.1
9.396	51.3	51.08
9.404	51.28	51.06
9.412	51.28	51.06
9.421	51.34	51.06
9.429	51.34	51.06
9.438	51.4	51.08
9.446	51.36	51.08
9.454	51.32	51.1
9.463	51.26	51.16
9.471	51.34	51.34
9.48	51.5	51.36
9.488	51.5	51.24
9.497	51.4	51.08
9.505	51.26	51.08
9.513	51.28	51.08
9.522	51.32	51.04
9.53	51.42	51.02
9.539	51.38	51.04
9.547	51.32	51.06
9.555	51.28	51.06
9.564	51.3	51.06
9.572	51.34	51.06
9.581	51.3	51.08
9.589	51.32	51.1
9.598	51.36	51.1
9.606	51.36	51.1
9.614	51.34	51.1
9.623	51.26	51.06
9.631	51.24	51.02
9.64	51.18	51.02
9.648	51.16	51.04
9.656	51.16	51.04
9.665	51.16	51.04
9.673	51.16	51.04
9.682	51.24	51.06
9.69	51.24	51.06
9.699	51.22	51.04
9.707	51.24	51.04
9.715	51.26	51.06
9.724	51.22	51.06
9.732	51.3	51.04
9.741	51.36	51.06
9.749	51.32	51.06
9.758	51.26	51.04
9.766	51.32	51.02
9.774	51.36	51.02
9.783	51.28	51
9.791	51.26	50.98
9.8	51.24	50.98
9.808	51.22	51
9.816	51.22	51.02
9.825	51.2	51.04
9.833	51.24	51.04
9.842	51.32	51.04
9.85	51.36	51.04
9.859	51.34	51.04
9.867	51.24	51.08
9.875	51.22	51.08
9.884	51.22	51.08
9.892	51.22	51.04
9.901	51.18	51.04
9.909	51.2	51.1
9.917	51.28	51.14
9.926	51.32	51.14
9.934	51.3	51.08
9.943	51.26	51.18
9.951	51.44	51.2
9.96	51.46	51.16
9.968	51.5	51.06
9.976	51.44	51.06
9.985	51.44	51.06
9.993	51.4	51.06
10.002	51.4	51.08
10.01	51.36	51.08
10.018	51.26	51.08
10.027	51.22	51.06
10.035	51.3	51.02
10.044	51.3	51
10.052	51.26	51
10.061	51.24	51.02
10.069	51.38	51.02
10.077	51.44	51.02
10.086	51.38	51.04
10.094	51.48	51.04
10.103	51.64	51.02
10.111	51.7	51
10.12	51.48	51.02
10.128	51.3	51.14
10.136	51.2	51.16
10.145	51.24	51.12
10.153	51.22	51.02
10.162	51.22	51.04
10.17	51.14	51.06
10.178	51.18	51.08
10.187	51.14	51.08
10.195	51.14	51.06
10.204	51.16	51.04
10.212	51.28	51.04
10.221	51.3	51.04
10.229	51.3	51.18
10.237	51.26	51.2
10.246	51.24	51.16
10.254	51.26	51.04
10.263	51.28	51.06
10.271	51.24	51.08
10.279	51.2	51.1
10.288	51.14	51.12
10.296	51.14	51.14
10.305	51.2	51.14
10.313	51.22	51.14
10.322	51.18	51.12
10.33	51.14	51.18
10.338	51.18	51.22
10.347	51.18	51.2
10.355	51.14	51.12
10.364	51.12	51.12
10.372	51.12	51.14
10.381	51.1	51.12
10.389	51.08	51.12
10.397	51.14	51.1
10.406	51.14	51.14
10.414	51.36	51.12
10.423	51.38	51.18
10.431	51.38	51.16
10.439	51.12	51.32
10.448	51.06	51.3
10.456	51.04	51.26
10.465	51.06	51.1
10.473	51.08	51.1
10.482	51.06	51.1
10.49	51.1	51.12
10.498	51.1	51.1
10.507	51.1	51.08
10.515	51.06	51.1
10.524	51.04	51.12
10.532	51.04	51.14
10.54	51.04	51.16
10.549	51.06	51.14
10.557	51.08	51.1
10.566	51.2	51.1
10.574	51.2	51.12
10.583	51.24	51.1
10.591	51.18	51.08
10.599	51.16	51.08
10.608	51.14	51.16
10.616	51.14	51.18
10.625	51.12	51.18
10.633	51.28	51.1
10.641	51.42	51.1
10.65	51.4	51.08
10.658	51.14	51.16
10.667	51.04	51.2
10.675	51.04	51.16
10.684	51.06	51.08
10.692	51.08	51.06
10.7	51.1	51.1
10.709	51.08	51.08
10.717	51.04	51.08
10.726	51.06	51.08
10.734	51.1	51.1
10.743	51.12	51.22
10.751	51.14	51.26
10.759	51.14	51.22
10.768	51.12	51.08
10.776	51.06	51.1
10.785	51.06	51.1
10.793	51.08	51.12
10.801	51.1	51.1
10.81	51.1	51.1
10.818	51.1	51.08
10.827	51.1	51.08
10.835	51.12	51.1
10.844	51.12	51.1
10.852	51.14	51.1
10.86	51.16	51.08
10.869	51.18	51.06
10.877	51.16	51.04
10.886	51.14	51.06
10.894	51.16	51.14
10.902	51.16	51.14
10.911	51.16	51.14
10.919	51.16	51.14
10.928	51.16	51.14
10.936	51.16	51.12
10.945	51.14	51.08
10.953	51.14	51.1
10.961	51.14	51.1
10.97	51.16	51.1
10.978	51.18	51.1
10.987	51.16	51.12
10.995	51.14	51.12
11.004	51.12	51.12
11.012	51.12	51.14
11.02	51.12	51.14
11.029	51.14	51.16
11.037	51.14	51.16
11.046	51.12	51.14
11.054	51.12	51.12
11.062	51.12	51.1
11.071	51.12	51.1
11.079	51.12	51.12
11.088	51.12	51.12
11.096	51.1	51.1
11.105	51.12	51.1
11.113	51.14	51.12
11.121	51.14	51.14
11.13	51.14	51.14
11.138	51.14	51.18
11.147	51.1	51.18
11.155	51.1	51.16
11.163	51.1	51.12
11.172	51.1	51.14
11.18	51.12	51.14
11.189	51.1	51.14
11.197	51.1	51.14
11.206	51.08	51.14
11.214	51.08	51.16
11.222	51.06	51.14
11.231	51.04	51.1
11.239	51.04	51.22
11.248	51.04	51.28
11.256	51.06	51.3
11.264	51.06	51.22
11.273	51.08	51.2
11.281	51.08	51.22
11.29	51.08	51.22
11.298	51.08	51.22
11.307	51.06	51.2
11.315	51.08	51.2
11.323	51.1	51.2
11.332	51.12	51.2
11.34	51.12	51.2
11.349	51.1	51.26
11.357	51.1	51.3
11.366	51.1	51.28
11.374	51.12	51.36
11.382	51.1	51.34
11.391	51.08	51.34
11.399	51.08	51.2
11.408	51.08	51.2
11.416	51.06	51.16
11.424	51.06	51.32
11.433	51.06	51.46
11.441	51.06	51.8
11.45	51.06	51.86
11.458	51.08	51.7
11.467	51.12	51.42
11.475	51.12	51.24
11.483	51.12	51.26
11.492	51.12	51.18
11.5	51.14	51.18
11.509	51.14	51.18
11.517	51.14	51.22
11.525	51.14	51.26
11.534	51.14	51.22
11.542	51.16	51.36
11.551	51.18	51.36
11.559	51.22	51.3
11.568	51.18	51.24
11.576	51.18	51.32
11.584	51.16	51.32
11.593	51.16	51.14
11.601	51.14	51.14
11.61	51.12	51.16
11.618	51.12	51.3
11.627	51.14	51.3
11.635	51.16	51.26
11.643	51.16	51.18
11.652	51.18	51.18
11.66	51.2	51.32
11.669	51.18	51.32
11.677	51.16	51.26
11.685	51.22	51.08
11.694	51.24	51.08
11.702	51.22	51.1
11.711	51.16	51.14
11.719	51.16	51.16
11.728	51.16	51.16
11.736	51.2	51.28
11.744	51.22	51.28
11.753	51.26	51.24
11.761	51.24	51.1
11.77	51.24	51.1
11.778	51.26	51.08
11.786	51.3	51.04
11.795	51.28	51.04
11.803	51.22	51.1
11.812	51.2	51.12
11.82	51.22	51.12
11.829	51.26	51.06
11.837	51.26	51.08
11.845	51.32	51.1
11.854	51.3	51.1
11.862	51.26	51.08
11.871	51.2	51.1
11.879	51.18	51.12
11.887	51.16	51.14
11.896	51.32	51.14
11.904	51.42	51.14
11.913	51.4	51.14
11.921	51.26	51.14
11.93	51.28	51.14
11.938	51.3	51.16
11.946	51.3	51.16
11.955	51.24	51.14
11.963	51.26	51.1
11.972	51.3	51.1
11.98	51.36	51.1
11.989	51.3	51.12
11.997	51.28	51.12
12.005	51.22	51.12
12.014	51.22	51.14
12.022	51.24	51.18
12.031	51.24	51.18
12.039	51.24	51.16
12.047	51.22	51.16
12.056	51.26	51.18
12.064	51.32	51.18
12.073	51.38	51.2
12.081	51.4	51.2
12.09	51.34	51.18
12.098	51.34	51.16
12.106	51.3	51.16
12.115	51.28	51.16
12.123	51.24	51.16
12.132	51.38	51.22
12.14	51.42	51.22
12.148	51.36	51.2
12.157	51.24	51.14
12.165	51.26	51.16
12.174	51.28	51.2
12.182	51.42	51.22
12.191	51.46	51.24
12.199	51.52	51.28
12.207	51.4	51.32
12.216	51.32	51.3
12.224	51.2	51.26
12.233	51.18	51.28
12.241	51.18	51.28
12.25	51.3	51.34
12.258	51.36	51.3
12.266	51.34	51.32
12.275	51.28	51.3
12.283	51.32	51.38
12.292	51.38	51.34
12.3	51.34	51.48
12.308	51.38	51.48
12.317	51.52	51.44
12.325	51.62	51.3
12.334	51.6	51.38
12.342	51.58	51.76
12.351	51.88	51.84
12.359	51.9	52.02
12.367	51.82	52.08
12.376	51.54	52.28
12.384	51.62	52.44
12.393	52.04	52.72
12.401	52.64	52.96
12.409	53.1	52.86
12.418	53.58	52.86
12.426	54.42	53.22
12.435	54.94	53.64
12.443	55	53.38
12.452	55.06	52.9
12.46	55.66	53.3
12.468	55.82	54.04
12.477	56.36	54.2
12.485	56.32	53.7
12.494	56.38	53.48
12.502	56.56	53.44
12.51	57.22	53.46
12.519	57.82	53.54
12.527	57.58	53.36
12.536	57.44	53.18
12.544	56.8	52.86
12.553	57.5	52.6
12.561	58.28	52.56
12.569	58.18	52.52
12.578	56.84	52.4
12.586	55.94	52.14
12.595	55.76	52.08
12.603	54.86	52.04
12.612	54.5	52.02
12.62	54.32	52.02
12.628	54.36	52.2
12.637	53.82	52.06
12.645	53.6	52.2
12.654	53.54	52.18
12.662	53.1	52.1
12.67	52.86	52.08
12.679	53.08	51.88
12.687	53.58	51.9
12.696	53.48	51.7
12.704	52.98	51.74
12.713	52.62	51.8
12.721	52.62	51.74
12.729	52.68	51.82
12.738	52.5	51.66
12.746	52	51.6
12.755	51.68	51.4
12.763	51.82	51.38
12.771	51.92	51.36
12.78	51.86	51.36
12.788	51.66	51.28
12.797	51.7	51.3
12.805	51.6	51.28
12.814	51.6	51.22
12.822	51.46	51.2
12.83	51.58	51.22
12.839	51.58	51.22
12.847	51.78	51.2
12.856	51.7	51.22
12.864	51.62	51.22
12.872	51.36	51.34
12.881	51.32	51.36
12.889	51.44	51.32
12.898	51.42	51.22
12.906	51.3	51.24
12.915	51.16	51.3
12.923	51.16	51.4
12.931	51.4	51.52
12.94	51.58	51.48
12.948	51.58	51.36
12.957	51.3	51.26
12.965	51.16	51.32
12.974	51.1	51.34
12.982	51.12	51.4
12.99	51.18	51.34
12.999	51.24	51.32
13.007	51.22	51.24
13.016	51.18	51.24
13.024	51.32	51.26
13.032	51.56	51.32
13.041	51.66	51.34
13.049	51.58	51.32
13.058	51.44	51.34
13.066	51.46	51.44
13.075	51.48	51.46
13.083	51.58	51.4
13.091	51.6	51.32
13.1	51.52	51.44
13.108	51.66	51.44
13.117	51.68	51.44
13.125	51.6	51.3
13.133	51.4	51.3
13.142	51.44	51.3
13.15	51.38	51.38
13.159	51.24	51.36
13.167	51.1	51.4
13.176	51.22	51.4
13.184	51.42	51.46
13.192	51.46	51.44
13.201	51.4	51.4
13.209	51.24	51.34
13.218	51.22	51.34
13.226	51.3	51.34
13.235	51.36	51.34
13.243	51.32	51.3
13.251	51.28	51.34
13.26	51.38	51.32
13.268	51.36	51.36
13.277	51.24	51.32
13.285	51.14	51.3
13.293	51.24	51.26
13.302	51.24	51.26
13.31	51.22	51.3
13.319	51.22	51.32
13.327	51.28	51.32
13.336	51.32	51.36
13.344	51.36	51.38
13.352	51.34	51.38
13.361	51.4	51.38
13.369	51.32	51.4
13.378	51.6	51.4
13.386	51.56	51.44
13.394	51.5	51.54
13.403	51.18	51.52
13.411	51.14	51.46
13.42	51.28	51.44
13.428	51.44	51.44
13.437	51.62	51.4
13.445	51.46	51.36
13.453	51.34	51.34
13.462	51.22	51.3
13.47	51.22	51.28
13.479	51.26	51.26
13.487	51.26	51.28
13.495	51.24	51.28
13.504	51.24	51.36
13.512	51.28	51.4
13.521	51.42	51.38
13.529	51.56	51.32
13.538	51.6	51.32
13.546	51.44	51.36
13.554	51.36	51.38
13.563	51.36	51.38
13.571	51.48	51.46
13.58	51.7	51.52
13.588	51.82	51.46
13.597	51.7	51.32
13.605	51.7	51.3
13.613	51.82	51.3
13.622	51.74	51.28
13.63	51.48	51.28
13.639	51.44	51.3
13.647	51.58	51.3
13.655	51.84	51.28
13.664	52.08	51.3
13.672	52.2	51.3
13.681	52.7	51.34
13.689	53.22	51.34
13.698	53.48	51.4
13.706	52.72	51.38
13.714	52.14	51.58
13.723	51.78	51.54
13.731	51.7	51.46
13.74	51.96	51.3
13.748	52.48	51.32
13.756	52.48	51.32
13.765	51.8	51.28
13.773	51.7	51.3
13.782	51.88	51.34
13.79	52.02	51.4
13.799	51.94	51.38
13.807	51.98	51.38
13.815	51.7	51.32
13.824	51.66	51.3
13.832	51.66	51.2
13.841	51.78	51.26
13.849	51.7	51.38
13.858	51.76	51.4
13.866	51.68	51.36
13.874	51.48	51.3
13.883	51.38	51.34
13.891	51.3	51.38
13.9	51.42	51.36
13.908	51.54	51.32
13.916	51.5	51.28
13.925	51.52	51.28
13.933	51.44	51.36
13.942	51.48	51.36
13.95	51.46	51.34
13.959	51.46	51.22
13.967	51.34	51.2
13.975	51.16	51.18
13.984	51.12	51.2
13.992	51.12	51.2
14.001	51.22	51.2
14.009	51.3	51.18
14.017	51.54	51.18
14.026	51.62	51.24
14.034	51.54	51.32
14.043	51.3	51.32
14.051	51.36	51.24
14.06	51.42	51.18
14.068	51.38	51.16
14.076	51.24	51.14
14.085	51.2	51.14
14.093	51.24	51.14
14.102	51.64	51.14
14.11	51.76	51.14
14.118	51.72	51.2
14.127	51.34	51.28
14.135	51.52	51.28
14.144	51.46	51.48
14.152	51.48	51.44
14.161	51.4	51.36
14.169	51.42	51.08
14.177	51.48	51.1
14.186	51.36	51.1
14.194	51.4	51.12
14.203	51.26	51.12
14.211	51.36	51.1
14.22	51.36	51.1
14.228	51.42	51.16
14.236	51.42	51.3
14.245	51.46	51.3
14.253	51.38	51.2
14.262	51.3	51.14
14.27	51.34	51.18
14.278	51.36	51.18
14.287	51.42	51.1
14.295	51.36	51.14
14.304	51.42	51.16
14.312	51.38	51.12
14.321	51.36	51.14
14.329	51.34	51.18
14.337	51.34	51.2
14.346	51.32	51.16
14.354	51.3	51.16
14.363	51.28	51.1
14.371	51.38	51.08
14.379	51.36	51.16
14.388	51.42	51.3
14.396	51.32	51.32
14.405	51.36	51.2
14.413	51.44	51.06
14.422	51.46	51.06
14.43	51.38	51.06
14.438	51.28	51.08
14.447	51.3	51.08
14.455	51.32	51.12
14.464	51.38	51.3
14.472	51.56	51.32
14.481	51.8	51.38
14.489	51.84	51.26
14.497	51.6	51.24
14.506	51.44	51.12
14.514	51.46	51.1
14.523	51.44	51.1
14.531	51.3	51.12
14.539	51.4	51.22
14.548	51.44	51.24
14.556	51.58	51.26
14.565	51.54	51.16
14.573	51.72	51.2
14.582	52.02	51.2
14.59	52.18	51.26
14.598	52.44	51.24
14.607	52.4	51.28
14.615	52.46	51.24
14.624	52.14	51.28
14.632	52.08	51.4
14.64	52.68	51.42
14.649	53.04	51.3
14.657	53.24	51.12
14.666	52.98	51.26
14.674	52.9	51.34
14.683	52.34	51.42
14.691	51.8	51.3
14.699	51.72	51.26
14.708	52.28	51.22
14.716	52.84	51.24
14.725	53.12	51.22
14.733	52.84	51.16
14.741	52.44	51.16
14.75	52.26	51.2
14.758	52.26	51.2
14.767	52.22	51.32
14.775	52.1	51.36
14.784	52.26	51.36
14.792	52.38	51.26
14.8	52.52	51.22
14.809	52.32	51.26
14.817	51.96	51.36
14.826	51.84	51.36
14.834	51.76	51.3
14.843	51.96	51.22
14.851	51.8	51.28
14.859	51.76	51.26
14.868	51.44	51.22
14.876	51.52	51.16
14.885	51.54	51.16
14.893	51.5	51.14
14.901	51.26	51.18
14.91	51.18	51.18
14.918	51.22	51.16
14.927	51.28	51.18
14.935	51.36	51.2
14.944	51.36	51.24
14.952	51.34	51.18
14.96	51.24	51.16
14.969	51.2	51.1
14.977	51.14	51.1
14.986	51.18	51.12
14.994	51.18	51.26
15.002	51.32	51.28
15.011	51.4	51.24
15.019	51.46	51.3
15.028	51.38	51.34
15.036	51.32	51.28
15.045	51.2	51.3
15.053	51.22	51.6
15.061	51.22	52.06
15.07	51.28	52.38
15.078	51.3	53.1
15.087	51.44	54.24
15.095	51.44	56.2
15.103	51.4	58.4
15.112	51.32	63.36
15.12	51.68	67.96
15.129	52	75.5
15.137	52.2	83.56
15.146	52.4	101.16
15.154	52.76	121.18
15.162	53.42	150.22
15.171	54.5	188.04
15.179	56	240.82
15.188	59.9	304.48
15.196	64.58	386.68
15.205	71.28	485.08
15.213	80.18	603.66
15.221	95.38	744.66
15.23	116.48	920.46
15.238	145.28	1128.54
15.247	184.38	1360.98
15.255	240.2	1620.6
15.263	310.4	1884.22
15.272	401.96	2159.96
15.28	519.34	2434.36
15.289	689.34	2731.44
15.297	891.36	3020.86
15.306	1126.02	3312.84
15.314	1398.92	3571.24
15.322	1744.1	3788.42
15.331	2150.36	3963.12
15.339	2597.88	4110.06
15.348	3088.92	4235.8
15.356	3607.7	4312.2
15.364	4192.72	4329.66
15.373	4809	4273.02
15.381	5429.56	4160.88
15.39	6045.78	4013.2
15.398	6668.66	3820.32
15.407	7294.74	3590.76
15.415	7826.56	3338.6
15.423	8343.16	3100.08
15.432	8742.84	2850.4
15.44	9063.68	2591.44
15.449	9250.3	2314.86
15.457	9362.72	2056.52
15.466	9325.94	1799.54
15.474	9166.02	1571.12
15.482	8942.54	1361.66
15.491	8639.22	1180.02
15.499	8235.76	1014.18
15.508	7772.3	862.5
15.516	7312.62	734.8
15.524	6824.96	616.94
15.533	6274.1	520.92
15.541	5677.72	436.54
15.55	5090.84	371.42
15.558	4530.16	318.2
15.567	4019.62	276.68
15.575	3531.16	238.58
15.583	3077.2	204.04
15.592	2650.36	176.36
15.6	2281.08	156.54
15.609	1965.48	138.08
15.617	1686.18	122.18
15.625	1435.7	112.02
15.634	1211.24	105.02
15.642	1026.8	99.18
15.651	864.4	92.74
15.659	716.94	87.36
15.668	603.56	82.78
15.676	509.22	80.3
15.684	431.98	77.92
15.693	362.92	75.42
15.701	317.56	72.6
15.71	280.16	70.72
15.718	246.46	69.62
15.726	214.86	69.26
15.735	190.22	68.74
15.743	175.98	67.02
15.752	164.68	65.66
15.76	155.64	64.68
15.769	139.6	64.24
15.777	127.14	63.08
15.785	115.44	62.1
15.794	112.34	62.1
15.802	111.2	62.64
15.811	110.2	62.16
15.819	106.4	61.2
15.828	101.66	60.1
15.836	97.42	60.04
15.844	92.14	59.96
15.853	86.98	59.5
15.861	83.88	58.98
15.87	82.92	58.12
15.878	83.22	57.76
15.886	82	57.94
15.895	79.22	58.42
15.903	76.18	57.92
15.912	75.28	57.38
15.92	75.38	57.08
15.929	73.76	57.36
15.937	73.2	57.62
15.945	71.8	57.06
15.954	72.58	57.04
15.962	70.94	57.22
15.971	69.88	57.82
15.979	68.66	57.06
15.987	67.66	56.48
15.996	67.94	56.24
16.004	68.52	56.04
16.013	69.66	55.52
16.021	67.82	54.84
16.03	66.44	54.4
16.038	64.64	54.74
16.046	65.26	55.04
16.055	64.38	54.76
16.063	64.46	54.96
16.072	63.54	55.32
16.08	63.5	55.08
16.089	62.62	54.42
16.097	62.08	54.62
16.105	62.44	55.02
16.114	62.44	54.84
16.122	62.12	54.38
16.131	60.98	53.84
16.139	60.86	53.54
16.147	60.84	53.34
16.156	60.72	53.34
16.164	59.56	53.28
16.173	59.22	53.68
16.181	59.92	53.9
16.19	60.08	54.3
16.198	60.04	53.9
16.206	60.2	53.58
16.215	59.74	52.98
16.223	58.56	53.54
16.232	58.18	53.28
16.24	58.38	52.96
16.248	57.96	52.56
16.257	57.24	53.22
16.265	56.8	53.36
16.274	56.8	52.96
16.282	56.9	52.52
16.291	56.74	52.7
16.299	56.78	52.82
16.307	57	52.96
16.316	57.08	52.9
16.324	57.18	52.98
16.333	57.26	53
16.341	57.56	52.96
16.349	56.98	53.14
16.358	56.88	52.88
16.366	56.62	52.74
16.375	56.9	52.8
16.383	56.52	52.82
16.392	56.18	52.86
16.4	55.58	52.58
16.408	55.88	52.8
16.417	56.2	52.76
16.425	56.48	52.52
16.434	55.92	52.4
16.442	55.28	52.56
16.451	54.86	52.68
16.459	55.2	52.4
16.467	55.48	52.06
16.476	55.94	52.24
16.484	55.5	52.1
16.493	55.58	52.08
16.501	54.9	52.02
16.509	55.14	52.3
16.518	54.98	52.56
16.526	55.12	52.64
16.535	54.9	52.42
16.543	55.34	52.26
16.552	56	52.3
16.56	55.44	52.44
16.568	54.96	52.48
16.577	54.76	52.18
16.585	55.16	52.14
16.594	55	51.96
16.602	55.08	52.06
16.61	54.78	51.98
16.619	54.82	52.18
16.627	54.8	52.34
16.636	55.06	52.36
16.644	54.9	52.58
16.653	54.78	52.82
16.661	54.26	52.48
16.669	53.84	51.96
16.678	53.72	51.86
16.686	54.02	52.18
16.695	53.92	52.22
16.703	53.94	52.06
16.712	53.72	52.12
16.72	53.46	52.34
16.728	53.4	52.5
16.737	53.36	52.16
16.745	53.46	52.16
16.754	53.54	52.5
16.762	53.76	52.68
16.77	53.74	52.28
16.779	53.68	51.92
16.787	53.7	52.02
16.796	53.9	52.28
16.804	54.04	52.22
16.813	54.06	52.3
[truncated: 1,329 more rows]

## Sheet: Figure_2_a
Figure 2A - Upstream regions used for promoter analysis (S. acidocaldarius)									Nucleotide frequency analysis (S. acidocaldarius)
>Sac_sR3(+) AAAACCTGTAAGAGAAACACTTTTAATGATATTTTGGAATATTTTGAAAA >Sac_sR105(+) CTTGTGCAGGCAATTACCATTAAATAGTTATTCATGCAGAATTATAAAAA >Sac_sR15(+) CACAAGAGTCATGATAAAGTATAATAGTTCATGAGAAAATAAGATTTTTA >Sac_6_K-turnmRNA(+) AGGTCAAATAACTTCATAAATATAAATATCATTGAATTTTATTATAAGTA >Sac_62_antisenseRNA(+) CGTTATTTATAATACAAAACTACTTATACCCCGAGGAAAATGAAAATATA >SACI_RS07650(+) AATGAAATTTATCGAGTATATCCATAAATACTTTATATGCATA…									A (%)	C (%)	G (%)	T (%)
									40	6	14	40
									47	6	10	37
									47	4	16	33
									45	2	23	30
									22	4	14	60

## Sheet: Figure_2_b
Figure 2B - Upstream regions used for promoter analysis (H. Volcanii)									Nucleotide frequency analysis (H. Volcanii)
>HVO_RS00465(-) CGTCACGGTCACCCATCAATTTATTACGATTTGGTCAGAGTGGATTCGTA >HVO_RS02165(-) AACTCTAAAAGGGCCTATATTTTTATATCCGGAGTTCGAGGGGGTTCATA >HVO_RS03070(-) CGGGCGCGAGACCGAACAAGAAGACCGTCGTCGGCAAGGACACAGTGAAA >HVO_RS04400(-) AAGACGGTCACGCCGGAACTGTTACACAGCGTCAGCGGCTACTCCCCCTA >HVO_RS04545(-) CGAGCGACCGTTCTCACGGTTTATGTACCGTGACGCCCGACCTCCGCGCA >HVO_RS19740(-) TGTACATGAAATCGATGCGTTTCTCCTCGTCGCTGCCCTCGGTGGAGG…									A (%)	C (%)	G (%)	T (%)
									14	40	25	21
									23	23	36	18
									27	23	37	13
									30	22	32	16
									15	31	10	44

## Sheet: Figure_2_d
Figure 2D - Classification of NAD-RNAs in S. acidocaldarius
sRNA	16
5'UTR	28
Start codon	6
tRNA	9
Internal	24
Total	83

## Sheet: Figure_2_e
Figure 2D - Classification of NAD-RNAs in H. Volcanii
sRNA	33
5'UTR	35
Start codon	1
tRNA	12
Internal	5
Total	86

## Sheet: Figure_3_c
Figure 3C - NAD decapping assays
													1	NAD-RNA
													2	NAD-RNA + NudC
													3	NAD-RNA + Saci_NudT5
													4	NAD-RNA + Saci_NudT5 (NDM)
													5	NAD-RNA + SACI_RS00575
													6	NAD-RNA + SACI_RS00575 (NDM)
													7	NAD-RNA + SACI_RS00730
													8	NAD-RNA + SACI_RS00730 (NDM)
													9	NAD-RNA + SACI_RS02625
													10	NAD-RNA + SACI_RS02625 (NDM)

## Sheet: Figure-3_d
Figure 3D -ADPR decapping assays
													1	ADPR-RNA
													2	ADPR-RNA + hNudT5
													3	ADPR-RNA + Saci_NudT5
													4	ADPR-RNA + Saci_NudT5 (NDM)
													5	ADPR-RNA + SACI_RS00575
													6	ADPR-RNA + SACI_RS00575 (NDM)
													7	ADPR-RNA + SACI_RS00730
													8	ADPR-RNA + SACI_RS00730 (NDM)
													9	ADPR-RNA + SACI_RS02625
													10	ADPR-RNA + SACI_RS02625 (NDM)

## Sheet: Figure_4_a
Figure 4a - NAD-RNA thermal degradation tracked by hNudT5 reaction and APB-Gels
														hNudT5	ADPR-RNA	NAD-RNA (minutes heated at 75°C)
													1	+	+	-
													2	-	+	-
													3	-	-	120 min
													4	+	-	120 min
													5	+	-	60 min
													6	+	-	30 min
													7	+	-	15 min
													8	+	-	5 min
													9	+	-	0 min
													10	-	-	Not heated

## Sheet: Figure_4_b
Figure 4b - NAD-RNA thermal degradation tracked by hNudT5 reaction and APB-Gels
										NudC	hNudT5	NAD-RNA	ADPR-RNA	NAD-RNA (minutes heated at 85°C)
									1	-	-	-	+	-
									2	+	-	-	+	-
									3	-	+	-	+	-
									4	-	-	-	-	60 min
									5	+	-	+	-	-
									6	-	+	+	-	-
									7	-	+	-	-	5 min
									8	-	+	-	-	15 min
									9	-	+	-	-	30 min
									10	-	+	-	-	60 min

[truncated: 15 more sheets: Figure_4_c, Figure_4_d, Figure_5_b, Figure_5_a, Figure_5_c, Figure_5_d, Figure_5_e, Figure_5_f, SuppFigure_1_g, SuppFigure_1_h, SuppFigure_4, SuppFigure_5a, SuppFigure_5b, SuppFigure_5c, SuppFigure_5d]
